# Supplementary material for: The Multilayer Connectome of Caenorhabditis elegans
Source: PLoS Comput Biol. 2016 Dec 16;12(12):e1005283. doi: 10.1371/journal.pcbi.1005283 (PMC5215746; doi:10.1371/journal.pcbi.1005283)
Supplement: S1 Dataset — (ZIP) [file pcbi.1005283.s004.zip]

Archive with 18 entries (15 files):
- S1 Dataset. Included are edge lists and source data for monoamine and neuropeptide networks/
- S1 Dataset. Included are edge lists and source data for monoamine and neuropeptide networks/README.txt
- S1 Dataset. Included are edge lists and source data for monoamine and neuropeptide networks/expression_data/
- S1 Dataset. Included are edge lists and source data for monoamine and neuropeptide networks/expression_data/supplementary_references.tsv
- S1 Dataset. Included are edge lists and source data for monoamine and neuropeptide networks/expression_data/neuropeptide_receptor_mapping.tsv
- S1 Dataset. Included are edge lists and source data for monoamine and neuropeptide networks/expression_data/neuropeptide_receptor_expression.tsv
- S1 Dataset. Included are edge lists and source data for monoamine and neuropeptide networks/expression_data/neuropeptide_expression.tsv
- S1 Dataset. Included are edge lists and source data for monoamine and neuropeptide networks/expression_data/monoamine_receptor_expression.tsv
- S1 Dataset. Included are edge lists and source data for monoamine and neuropeptide networks/expression_data/monoamine_expression.tsv
- S1 Dataset. Included are edge lists and source data for monoamine and neuropeptide networks/expression_data/README.txt
- S1 Dataset. Included are edge lists and source data for monoamine and neuropeptide networks/edge_lists/
- S1 Dataset. Included are edge lists and source data for monoamine and neuropeptide networks/edge_lists/edgelist_MA.csv
- S1 Dataset. Included are edge lists and source data for monoamine and neuropeptide networks/edge_lists/edgelist_MA_classes.csv
- S1 Dataset. Included are edge lists and source data for monoamine and neuropeptide networks/edge_lists/edgelist_MA_classes_incl_dop-5_dop-6.csv
- S1 Dataset. Included are edge lists and source data for monoamine and neuropeptide networks/edge_lists/edgelist_MA_incl_dop-5_dop-6.csv
- S1 Dataset. Included are edge lists and source data for monoamine and neuropeptide networks/edge_lists/edgelist_NP.csv
- S1 Dataset. Included are edge lists and source data for monoamine and neuropeptide networks/edge_lists/edgelist_NP_classes.csv
- S1 Dataset. Included are edge lists and source data for monoamine and neuropeptide networks/edge_lists/README.txt
