# Supplementary material for: The Multilayer Connectome of Caenorhabditis elegans
Source: PLoS Comput Biol. 2016 Dec 16;12(12):e1005283. doi: 10.1371/journal.pcbi.1005283 (PMC5215746; doi:10.1371/journal.pcbi.1005283)
Supplement: S1 Dataset — (ZIP) [file pcbi.1005283.s004.zip › S1 Dataset. Included are edge lists and source data for monoamine and neuropeptide networks/README.txt]

edge_lists/ is a directory containing the edge lists used for these analyses in CSV (comma-separated values) format, and contains a readme with more information.

expression_data/ is a directory containing the expression data used for these analyses, in TSV (tab-separated values) format, and contains a readme with more information..

Both formats are readily consumed by Microsoft Excel, LibreOffice Calc, Google Sheets and the majority of programming languages.
