# Supplementary material for: The Multilayer Connectome of Caenorhabditis elegans
Source: PLoS Comput Biol. 2016 Dec 16;12(12):e1005283. doi: 10.1371/journal.pcbi.1005283 (PMC5215746; doi:10.1371/journal.pcbi.1005283)
Supplement: S1 Dataset — (ZIP) [file pcbi.1005283.s004.zip › S1 Dataset. Included are edge lists and source data for monoamine and neuropeptide networks/expression_data/neuropeptide_receptor_mapping.tsv]

neuropeptide	receptor	group	EC50	reference
flp-18	npr-1	NPY(npr)/ RFamide receptor group	~100 nM	54
flp-21	npr-1	NPY(npr)/ RFamide receptor group	2.5 nM	55
flp-21	npr-2	NPY(npr)/ RFamide receptor group	34.4 nM	56
flp-15	npr-3	NPY(npr)/ RFamide receptor group	162-599 nM	57
flp-1	npr-4	NPY(npr)/ RFamide receptor group	0.4-9 μM	58
flp-4	npr-4	NPY(npr)/ RFamide receptor group	5-80 nM	58
flp-18	npr-4	NPY(npr)/ RFamide receptor group	5 nM-1.2 μM	48
flp-18	npr-5	NPY(npr)/ RFamide receptor group	13.3-117.2 nM	59
flp-21	npr-5	NPY(npr)/ RFamide receptor group	267 nM	59
flp-1	npr-11	NPY(npr)/ RFamide receptor group	1-8 μM	58
flp-5	npr-11	NPY(npr)/ RFamide receptor group	1-8 μM	58
flp-18	npr-11	NPY(npr)/ RFamide receptor group	180-800 nM	58
flp-21	npr-11	NPY(npr)/ RFamide receptor group	1-10 nM	58
nlp-1	npr-11	NPY(npr)/ RFamide receptor group	1-100 μM?	49
flp-13	frpr-4	NPY(npr)/ RFamide receptor group	67-541 nM	37
flp-24	npr-17	Somatostatin / Urotensin II receptor group	0.1-1 μM	60
nlp-12	ckr-2	Gastrin / CCK-like receptor group	15-30 nM	61
ntc-1	ntr-1	Vasopressin-like receptor group	19 nM	43
flp-10	egl-6	Neurotensin / TPH-like receptor group	11 nM	53
flp-17	egl-6	Neurotensin / TPH-like receptor group	1-28nM	53
pdf-1	pdfr-1	Class B / Secretin receptor group	0.4-5 μM	41
pdf-2	pdfr-1	Class B / Secretin receptor group	114 nM	41
