# Supplementary material for: The Multilayer Connectome of Caenorhabditis elegans
Source: PLoS Comput Biol. 2016 Dec 16;12(12):e1005283. doi: 10.1371/journal.pcbi.1005283 (PMC5215746; doi:10.1371/journal.pcbi.1005283)
Supplement: S1 Dataset — (ZIP) [file pcbi.1005283.s004.zip › S1 Dataset. Included are edge lists and source data for monoamine and neuropeptide networks/expression_data/neuropeptide_expression.tsv]

neuropeptide	neuron	wormbase_id	reference
flp-1	AVKL	Expr3003	36
flp-1	AVKR	Expr3003	36
flp-1	AVEL	Expr3003	36
flp-1	AVER	Expr3003	36
flp-1	AVAL	Expr3003	36
flp-1	AVAR	Expr3003	36
flp-1	RIGL	Expr3003	36
flp-1	RIGR	Expr3003	36
flp-1	AIYL	Expr3003	36
flp-1	AIYR	Expr3003	36
flp-1	AIAL	Expr3003	36
flp-1	AIAR	Expr3003	36
flp-1	M5	Expr3003	36
flp-1	RMGL	Expr3003	36
flp-1	RMGR	Expr3003	36
flp-2	ASIL	Expr3004	36
flp-2	ASIR	Expr3004	36
flp-2	RID	Expr3004	36
flp-2	AIAL	Expr3004	36
flp-2	AIAR	Expr3004	36
flp-2	PVWL	Expr3004	36
flp-2	PVWR	Expr3004	36
flp-2	MCL	Expr3004	36
flp-2	MCR	Expr3004	36
flp-2	M4	Expr3004	36
flp-2	I5	Expr3004	36
flp-4	AWCL	Expr3006	36
flp-4	AWCR	Expr3006	36
flp-4	AVM	Expr3006	36
flp-4	ASEL	Expr3006	36
flp-4	ADLL	Expr3006	36
flp-4	ADLR	Expr3006	36
flp-4	PVDL	Expr3006	36
flp-4	PVDR	Expr3006	36
flp-4	PHBL	Expr3006	36
flp-4	PHBR	Expr3006	36
flp-4	PHAL	Expr3006	36
flp-4	PHAR	Expr3006	36
flp-4	NSML	Expr3006	36
flp-4	NSMR	Expr3006	36
flp-4	I6	Expr3006	36
flp-4	I5	Expr3006	36
flp-4	FLPL	Expr3006	36
flp-4	FLPR	Expr3006	36
flp-5	ASEL	Expr3007	36
flp-5	ASER	Expr3007	36
flp-5	PVT	Expr3007	36
flp-5	M4	Expr3007	36
flp-5	I4	Expr3007	36
flp-5	I2L	Expr3007	36
flp-5	I2R	Expr3007	36
flp-5	RMGL	Expr3007	36
flp-5	RMGR	Expr3007	36
flp-7	AVG	Expr3009	36
flp-7	RICL	Expr3009	36
flp-7	RICR	Expr3009	36
flp-7	ALA	Expr3009	36
flp-7	PVWL	Expr3009	36
flp-7	PVWR	Expr3009	36
flp-7	PHBL	Expr3009	36
flp-7	PHBR	Expr3009	36
flp-7	PHAL	Expr3009	36
flp-7	PHAR	Expr3009	36
flp-7	PDA	Expr3009	36
flp-7	SMDVL	Expr3009	36
flp-7	SMDVR	Expr3009	36
flp-7	SAADL	Expr3009	36
flp-7	SAADR	Expr3009	36
flp-7	SAAVL	Expr3009	36
flp-7	SAAVR	Expr3009	36
flp-7	RMDDL	Expr3009	36
flp-7	RMDDR	Expr3009	36
flp-7	RMDL	Expr3009	36
flp-7	RMDR	Expr3009	36
flp-7	RMDVL	Expr3009	36
flp-7	RMDVR	Expr3009	36
flp-10	AIML	Expr3011	36
flp-10	AIMR	Expr3011	36
flp-10	ASIL	Expr3011	36
flp-10	ASIR	Expr3011	36
flp-10	AUAL	Expr3011	36
flp-10	AUAR	Expr3011	36
flp-10	BAGL	Expr3011	36
flp-10	BAGR	Expr3011	36
flp-10	BDUL	Expr3011	36
flp-10	BDUR	Expr3011	36
flp-10	DVB	Expr3011	36
flp-10	PQR	Expr3011	36
flp-10	PVR	Expr3011	36
flp-10	URXL	Expr3011	36
flp-10	URXR	Expr3011	36
flp-11	AUAL	Expr3012	36
flp-11	AUAR	Expr3012	36
flp-11	BAGL	Expr3012	36
flp-11	BAGR	Expr3012	36
flp-11	DA1	Expr3012	36
flp-11	DA2	Expr3012	36
flp-11	DA3	Expr3012	36
flp-11	DA4	Expr3012	36
flp-11	DA5	Expr3012	36
flp-11	DA6	Expr3012	36
flp-11	DA7	Expr3012	36
flp-11	DA8	Expr3012	36
flp-11	DA9	Expr3012	36
flp-11	DD1	Expr3012	36
flp-11	DD2	Expr3012	36
flp-11	DD3	Expr3012	36
flp-11	DD4	Expr3012	36
flp-11	DD5	Expr3012	36
flp-11	DD6	Expr3012	36
flp-11	DVB	Expr3012	36
flp-11	LUAL	Expr3012	36
flp-11	LUAR	Expr3012	36
flp-11	PHCL	Expr3012	36
flp-11	PHCR	Expr3012	36
flp-11	PVCL	Expr3012	36
flp-11	PVCR	Expr3012	36
flp-11	SABD	Expr3012	36
flp-11	SABVL	Expr3012	36
flp-11	SABVR	Expr3012	36
flp-11	URXL	Expr3012	36
flp-11	URXR	Expr3012	36
flp-11	VD1	Expr3012	36
flp-11	VD10	Expr3012	36
flp-11	VD11	Expr3012	36
flp-11	VD12	Expr3012	36
flp-11	VD13	Expr3012	36
flp-11	VD2	Expr3012	36
flp-11	VD3	Expr3012	36
flp-11	VD4	Expr3012	36
flp-11	VD5	Expr3012	36
flp-11	VD6	Expr3012	36
flp-11	VD7	Expr3012	36
flp-11	VD8	Expr3012	36
flp-11	VD9	Expr3012	36
flp-13	ASEL	Expr3014	36
flp-13	ASER	Expr3014	36
flp-13	ASGL	Expr3014	36
flp-13	ASGR	Expr3014	36
flp-13	ASKL	Expr3014	36
flp-13	ASKR	Expr3014	36
flp-13	BAGL	Expr3014	36
flp-13	BAGR	Expr3014	36
flp-13	DD1	Expr3014	36
flp-13	DD2	Expr3014	36
flp-13	DD3	Expr3014	36
flp-13	DD4	Expr3014	36
flp-13	DD5	Expr3014	36
flp-13	DD6	Expr3014	36
flp-13	I5	Expr3014	36
flp-13	M3L	Expr3014	36
flp-13	M3R	Expr3014	36
flp-13	M5	Expr3014	36
flp-13	ALA	Expr12005	37
flp-15	PHAL	Expr3015	36
flp-15	PHAR	Expr3015	36
flp-15	I2L	Expr3015	36
flp-15	I2R	Expr3015	36
flp-17	BAGL	Expr3016	36
flp-17	BAGR	Expr3016	36
flp-17	M5	Expr3016	36
flp-18	AVAL	Expr3017	36
flp-18	AVAR	Expr3017	36
flp-18	AIYL	Expr3017	36
flp-18	AIYR	Expr3017	36
flp-18	RIGL	Expr3017	36
flp-18	RIGR	Expr3017	36
flp-18	RIML	Expr3017	36
flp-18	RIMR	Expr3017	36
flp-18	M2L	Expr3017	36
flp-18	M2R	Expr3017	36
flp-18	M3L	Expr3017	36
flp-18	M3R	Expr3017	36
flp-21	ASIL	Expr3020	36
flp-21	ASIR	Expr3020	36
flp-21	ASHL	Expr3020	36
flp-21	ASHR	Expr3020	36
flp-21	ASEL	Expr3020	36
flp-21	ASER	Expr3020	36
flp-21	ADLL	Expr3020	36
flp-21	ADLR	Expr3020	36
flp-21	MCL	Expr3020	36
flp-21	MCR	Expr3020	36
flp-21	M4	Expr3020	36
flp-21	FLPL	Expr3020	36
flp-21	FLPR	Expr3020	36
flp-21	URADL	Expr3020	36
flp-21	URADR	Expr3020	36
flp-21	URAVL	Expr3020	36
flp-21	URAVR	Expr3020	36
flp-21	RMGL	Expr12181	38
flp-21	RMGR	Expr12181	38
flp-21	ASJL	Expr12181	38
flp-21	ASJR	Expr12181	38
flp-21	URXL	Expr12181	38
flp-21	URXR	Expr12181	38
flp-21	M2L	Expr12181	38
flp-21	M2R	Expr12181	38
flp-21	ASKL	Expr12181	38
flp-21	ASKR	Expr12181	38
flp-21	ASGL	Expr12181	38
flp-21	ASGR	Expr12181	38
flp-21	ADFL	Expr12181	38
flp-21	ADFR	Expr12181	38
flp-22	AIML	Expr3021	36
flp-22	AIMR	Expr3021	36
flp-22	ASGL	Expr3021	36
flp-22	ASGR	Expr3021	36
flp-22	AVAL	Expr3021	36
flp-22	AVAR	Expr3021	36
flp-22	AVG	Expr3021	36
flp-22	AVL	Expr3021	36
flp-22	CEPDL	Expr3021	36
flp-22	CEPDR	Expr3021	36
flp-22	CEPVL	Expr3021	36
flp-22	CEPVR	Expr3021	36
flp-22	PVDL	Expr3021	36
flp-22	PVDR	Expr3021	36
flp-22	PVWL	Expr3021	36
flp-22	PVWR	Expr3021	36
flp-22	RICL	Expr3021	36
flp-22	RICR	Expr3021	36
flp-22	AIZL	Expr3021	36
flp-22	AIZR	Expr3021	36
flp-22	RIVL	Expr3021	36
flp-22	RIVR	Expr3021	36
flp-22	SMDDL	Expr3021	36
flp-22	SMDDR	Expr3021	36
flp-22	SMDVL	Expr3021	36
flp-22	SMDVR	Expr3021	36
flp-22	URADL	Expr3021	36
flp-22	URADR	Expr3021	36
flp-22	URAVL	Expr3021	36
flp-22	URAVR	Expr3021	36
nlp-1	ASIL	Expr1686	39
nlp-1	ASIR	Expr1686	39
nlp-1	AWCL	Expr1686	39
nlp-1	AWCR	Expr1686	39
nlp-1	PHBL	Expr1686	39
nlp-1	PHBR	Expr1686	39
nlp-1	BDUL	Expr1686	39
nlp-1	BDUR	Expr1686	39
nlp-1	HSNL	Marker88	40
nlp-1	HSNR	Marker88	40
nlp-3	MI	Expr1688	39
nlp-3	BAGL	Expr1688	39
nlp-3	BAGR	Expr1688	39
nlp-3	AWBL	Expr1688	39
nlp-3	AWBR	Expr1688	39
nlp-3	ASJL	Expr1688	39
nlp-3	ASJR	Expr1688	39
nlp-3	ASHL	Expr1688	39
nlp-3	ASHR	Expr1688	39
nlp-3	ASEL	Expr1688	39
nlp-3	ASER	Expr1688	39
nlp-3	ADFL	Expr1688	39
nlp-3	ADFR	Expr1688	39
nlp-3	NSMR	Expr1688	39
nlp-3	M3L	Expr1688	39
nlp-3	M3R	Expr1688	39
nlp-3	M2L	Expr1688	39
nlp-3	M2R	Expr1688	39
nlp-3	I6	Expr1688	39
nlp-3	I4	Expr1688	39
nlp-3	I3	Expr1688	39
nlp-3	I2L	Expr1688	39
nlp-3	I2R	Expr1688	39
nlp-3	I1L	Expr1688	39
nlp-3	I1R	Expr1688	39
nlp-3	HSNL	Expr1688	39
nlp-3	HSNR	Expr1688	39
nlp-3	NSML	Expr11455	25
nlp-12	DVA	Expr8057	61
nlp-13	NSML	Expr1707	39
nlp-13	NSMR	Expr1707	39
nlp-13	M2L	Expr1707	39
nlp-13	M2R	Expr1707	39
nlp-13	I4	Expr1707	39
nlp-13	LUAL	Expr1707	39
nlp-13	LUAR	Expr1707	39
nlp-13	NSML	Expr11453	25
nlp-13	NSMR	Expr11453	25
ntc-1	AVKL	Expr11371	42
ntc-1	AVKR	Expr11371	42
ntc-1	RICL	Expr11371	42
ntc-1	RICR	Expr11371	42
ntc-1	AIZL	Expr11371	42
ntc-1	AIZR	Expr11371	42
ntc-1	AFDL	Expr11371	42
ntc-1	AFDR	Expr11371	42
ntc-1	NSML	Expr11371	42
ntc-1	NSMR	Expr11371	42
ntc-1	M5	Expr11371	42
ntc-1	DVA	Expr11371	42
ntc-1	DD1	Expr11371	42
ntc-1	DD2	Expr11371	42
ntc-1	DD3	Expr11371	42
ntc-1	DD4	Expr11371	42
ntc-1	DD5	Expr11371	42
ntc-1	DD6	Expr11371	42
ntc-1	VD1	Expr11371	42
ntc-1	VD10	Expr11371	42
ntc-1	VD11	Expr11371	42
ntc-1	VD12	Expr11371	42
ntc-1	VD13	Expr11371	42
ntc-1	VD2	Expr11371	42
ntc-1	VD3	Expr11371	42
ntc-1	VD4	Expr11371	42
ntc-1	VD5	Expr11371	42
ntc-1	VD6	Expr11371	42
ntc-1	VD7	Expr11371	42
ntc-1	VD8	Expr11371	42
ntc-1	VD9	Expr11371	42
ntc-1	VC1	Expr11371	42
ntc-1	VC2	Expr11371	42
ntc-1	VC3	Expr11371	42
ntc-1	VC4	Expr11371	42
ntc-1	VC5	Expr11371	42
ntc-1	VC6	Expr11371	42
ntc-1	ASGL	Expr11368	43
ntc-1	ASGR	Expr11368	43
pdf-1	AVBL	Expr11002	44
pdf-1	AVBR	Expr11002	44
pdf-1	ASKL	Expr11002	44
pdf-1	ASKR	Expr11002	44
pdf-1	AIML	Expr11002	44
pdf-1	AIMR	Expr11002	44
pdf-1	AFDL	Expr11002	44
pdf-1	AFDR	Expr11002	44
pdf-1	PVT	Expr11002	44
pdf-1	PVPL	Expr11002	44
pdf-1	PVPR	Expr11002	44
pdf-1	PVNL	Expr11002	44
pdf-1	PVNR	Expr11002	44
pdf-1	LUAL	Expr11002	44
pdf-1	LUAR	Expr11002	44
pdf-1	SIADL	Expr11002	44
pdf-1	SIADR	Expr11002	44
pdf-1	SIAVL	Expr11002	44
pdf-1	SIAVR	Expr11002	44
pdf-1	SAADL	Expr11002	44
pdf-1	SAADR	Expr11002	44
pdf-1	SAAVL	Expr11002	44
pdf-1	SAAVR	Expr11002	44
pdf-1	RMGL	Expr11002	44
pdf-1	RMGR	Expr11002	44
pdf-1	ASIL	Expr9958	41
pdf-1	ASIR	Expr9958	41
pdf-1	RID	Expr9958	41
pdf-1	ADAL	Expr9958	41
pdf-1	ADAR	Expr9958	41
pdf-1	ADEL	Expr9958	41
pdf-1	ADER	Expr9958	41
pdf-1	PQR	Expr9958	41
pdf-1	PHBL	Expr9958	41
pdf-1	PHBR	Expr9958	41
pdf-1	PHAL	Expr9958	41
pdf-1	PHAR	Expr9958	41
pdf-1	RMED	Expr9958	41
pdf-1	RMEL	Expr9958	41
pdf-1	RMER	Expr9958	41
pdf-1	RMEV	Expr9958	41
pdf-2	BDUL	Expr9959	41
pdf-2	BDUR	Expr9959	41
pdf-2	AVG	Expr9959	41
pdf-2	AVDL	Expr9959	41
pdf-2	AVDR	Expr9959	41
pdf-3	RIML	Expr9959	41
pdf-3	RIMR	Expr9959	41
pdf-4	AQR	Expr9959	41
pdf-5	RID	Expr9959	41
pdf-6	AIML	Expr9959	41
pdf-6	AIMR	Expr9959	41
pdf-7	PVT	Expr9959	41
pdf-8	PVPL	Expr9959	41
pdf-8	PVPR	Expr9959	41
pdf-9	PQR	Expr9959	41
pdf-10	PHBL	Expr9959	41
pdf-10	PHBR	Expr9959	41
pdf-11	PHAL	Expr9959	41
pdf-11	PHAR	Expr9959	41
pdf-12	RIS	Expr9959	41
nlp-24	ASIL	Expr1717	39
nlp-24	ASIR	Expr1717	39
