# Supplementary material for: The Multilayer Connectome of Caenorhabditis elegans
Source: PLoS Comput Biol. 2016 Dec 16;12(12):e1005283. doi: 10.1371/journal.pcbi.1005283 (PMC5215746; doi:10.1371/journal.pcbi.1005283)
Supplement: S1 Dataset — (ZIP) [file pcbi.1005283.s004.zip › S1 Dataset. Included are edge lists and source data for monoamine and neuropeptide networks/edge_lists/edgelist_MA.csv]

RIML	ALML	tyramine	lgc-55
RIML	ALMR	tyramine	lgc-55
RIMR	ALML	tyramine	lgc-55
RIMR	ALMR	tyramine	lgc-55
RIML	ALNL	tyramine	lgc-55
RIML	ALNR	tyramine	lgc-55
RIMR	ALNL	tyramine	lgc-55
RIMR	ALNR	tyramine	lgc-55
RIML	AVBL	tyramine	lgc-55
RIML	AVBR	tyramine	lgc-55
RIMR	AVBL	tyramine	lgc-55
RIMR	AVBR	tyramine	lgc-55
RIML	AVM	tyramine	lgc-55
RIMR	AVM	tyramine	lgc-55
RIML	HSNL	tyramine	lgc-55
RIML	HSNR	tyramine	lgc-55
RIMR	HSNL	tyramine	lgc-55
RIMR	HSNR	tyramine	lgc-55
RIML	IL1DL	tyramine	lgc-55
RIML	IL1DR	tyramine	lgc-55
RIML	IL1L	tyramine	lgc-55
RIML	IL1R	tyramine	lgc-55
RIML	IL1VL	tyramine	lgc-55
RIML	IL1VR	tyramine	lgc-55
RIMR	IL1DL	tyramine	lgc-55
RIMR	IL1DR	tyramine	lgc-55
RIMR	IL1L	tyramine	lgc-55
RIMR	IL1R	tyramine	lgc-55
RIMR	IL1VL	tyramine	lgc-55
RIMR	IL1VR	tyramine	lgc-55
RIML	RMDDL	tyramine	lgc-55
RIML	RMDDR	tyramine	lgc-55
RIML	RMDL	tyramine	lgc-55
RIML	RMDR	tyramine	lgc-55
RIML	RMDVL	tyramine	lgc-55
RIML	RMDVR	tyramine	lgc-55
RIMR	RMDDL	tyramine	lgc-55
RIMR	RMDDR	tyramine	lgc-55
RIMR	RMDL	tyramine	lgc-55
RIMR	RMDR	tyramine	lgc-55
RIMR	RMDVL	tyramine	lgc-55
RIMR	RMDVR	tyramine	lgc-55
RIML	SDQL	tyramine	lgc-55
RIML	SDQR	tyramine	lgc-55
RIMR	SDQL	tyramine	lgc-55
RIMR	SDQR	tyramine	lgc-55
RIML	SMDDL	tyramine	lgc-55
RIML	SMDDR	tyramine	lgc-55
RIML	SMDVL	tyramine	lgc-55
RIML	SMDVR	tyramine	lgc-55
RIMR	SMDDL	tyramine	lgc-55
RIMR	SMDDR	tyramine	lgc-55
RIMR	SMDVL	tyramine	lgc-55
RIMR	SMDVR	tyramine	lgc-55
RIML	AIYL	tyramine	ser-2
RIML	AIYR	tyramine	ser-2
RIMR	AIYL	tyramine	ser-2
RIMR	AIYR	tyramine	ser-2
RIML	AIZL	tyramine	ser-2
RIML	AIZR	tyramine	ser-2
RIMR	AIZL	tyramine	ser-2
RIMR	AIZR	tyramine	ser-2
RIML	ALNL	tyramine	ser-2
RIML	ALNR	tyramine	ser-2
RIMR	ALNL	tyramine	ser-2
RIMR	ALNR	tyramine	ser-2
RIML	AUAL	tyramine	ser-2
RIML	AUAR	tyramine	ser-2
RIMR	AUAL	tyramine	ser-2
RIMR	AUAR	tyramine	ser-2
RIML	AVHL	tyramine	ser-2
RIML	AVHR	tyramine	ser-2
RIMR	AVHL	tyramine	ser-2
RIMR	AVHR	tyramine	ser-2
RIML	BDUL	tyramine	ser-2
RIML	BDUR	tyramine	ser-2
RIMR	BDUL	tyramine	ser-2
RIMR	BDUR	tyramine	ser-2
RIML	CANL	tyramine	ser-2
RIML	CANR	tyramine	ser-2
RIMR	CANL	tyramine	ser-2
RIMR	CANR	tyramine	ser-2
RIML	DA9	tyramine	ser-2
RIMR	DA9	tyramine	ser-2
RIML	DVA	tyramine	ser-2
RIMR	DVA	tyramine	ser-2
RIML	LUAL	tyramine	ser-2
RIML	LUAR	tyramine	ser-2
RIMR	LUAL	tyramine	ser-2
RIMR	LUAR	tyramine	ser-2
RIML	NSML	tyramine	ser-2
RIML	NSMR	tyramine	ser-2
RIMR	NSML	tyramine	ser-2
RIMR	NSMR	tyramine	ser-2
RIML	OLLL	tyramine	ser-2
RIML	OLLR	tyramine	ser-2
RIMR	OLLL	tyramine	ser-2
RIMR	OLLR	tyramine	ser-2
RIML	PDA	tyramine	ser-2
RIMR	PDA	tyramine	ser-2
RIML	PVCL	tyramine	ser-2
RIML	PVCR	tyramine	ser-2
RIMR	PVCL	tyramine	ser-2
RIMR	PVCR	tyramine	ser-2
RIML	PVDL	tyramine	ser-2
RIML	PVDR	tyramine	ser-2
RIMR	PVDL	tyramine	ser-2
RIMR	PVDR	tyramine	ser-2
RIML	PVT	tyramine	ser-2
RIMR	PVT	tyramine	ser-2
RIML	RIAL	tyramine	ser-2
RIML	RIAR	tyramine	ser-2
RIMR	RIAL	tyramine	ser-2
RIMR	RIAR	tyramine	ser-2
RIML	RICL	tyramine	ser-2
RIML	RICR	tyramine	ser-2
RIMR	RICL	tyramine	ser-2
RIMR	RICR	tyramine	ser-2
RIML	RID	tyramine	ser-2
RIMR	RID	tyramine	ser-2
RIML	RMED	tyramine	ser-2
RIML	RMEL	tyramine	ser-2
RIML	RMER	tyramine	ser-2
RIML	RMEV	tyramine	ser-2
RIMR	RMED	tyramine	ser-2
RIMR	RMEL	tyramine	ser-2
RIMR	RMER	tyramine	ser-2
RIMR	RMEV	tyramine	ser-2
RIML	SABD	tyramine	ser-2
RIML	SABVL	tyramine	ser-2
RIML	SABVR	tyramine	ser-2
RIMR	SABD	tyramine	ser-2
RIMR	SABVL	tyramine	ser-2
RIMR	SABVR	tyramine	ser-2
RIML	SDQL	tyramine	ser-2
RIML	SDQR	tyramine	ser-2
RIMR	SDQL	tyramine	ser-2
RIMR	SDQR	tyramine	ser-2
RIML	SIADL	tyramine	ser-2
RIML	SIADR	tyramine	ser-2
RIML	SIAVL	tyramine	ser-2
RIML	SIAVR	tyramine	ser-2
RIMR	SIADL	tyramine	ser-2
RIMR	SIADR	tyramine	ser-2
RIMR	SIAVL	tyramine	ser-2
RIMR	SIAVR	tyramine	ser-2
RIML	VD1	tyramine	ser-2
RIML	VD10	tyramine	ser-2
RIML	VD11	tyramine	ser-2
RIML	VD12	tyramine	ser-2
RIML	VD13	tyramine	ser-2
RIML	VD2	tyramine	ser-2
RIML	VD3	tyramine	ser-2
RIML	VD4	tyramine	ser-2
RIML	VD5	tyramine	ser-2
RIML	VD6	tyramine	ser-2
RIML	VD7	tyramine	ser-2
RIML	VD8	tyramine	ser-2
RIML	VD9	tyramine	ser-2
RIMR	VD1	tyramine	ser-2
RIMR	VD10	tyramine	ser-2
RIMR	VD11	tyramine	ser-2
RIMR	VD12	tyramine	ser-2
RIMR	VD13	tyramine	ser-2
RIMR	VD2	tyramine	ser-2
RIMR	VD3	tyramine	ser-2
RIMR	VD4	tyramine	ser-2
RIMR	VD5	tyramine	ser-2
RIMR	VD6	tyramine	ser-2
RIMR	VD7	tyramine	ser-2
RIMR	VD8	tyramine	ser-2
RIMR	VD9	tyramine	ser-2
RIML	ALML	tyramine	tyra-2
RIML	ALMR	tyramine	tyra-2
RIMR	ALML	tyramine	tyra-2
RIMR	ALMR	tyramine	tyra-2
RIML	ASEL	tyramine	tyra-2
RIML	ASER	tyramine	tyra-2
RIMR	ASEL	tyramine	tyra-2
RIMR	ASER	tyramine	tyra-2
RIML	ASGL	tyramine	tyra-2
RIML	ASGR	tyramine	tyra-2
RIMR	ASGL	tyramine	tyra-2
RIMR	ASGR	tyramine	tyra-2
RIML	ASHL	tyramine	tyra-2
RIML	ASHR	tyramine	tyra-2
RIMR	ASHL	tyramine	tyra-2
RIMR	ASHR	tyramine	tyra-2
RIML	ASIL	tyramine	tyra-2
RIML	ASIR	tyramine	tyra-2
RIMR	ASIL	tyramine	tyra-2
RIMR	ASIR	tyramine	tyra-2
RIML	CANL	tyramine	tyra-2
RIML	CANR	tyramine	tyra-2
RIMR	CANL	tyramine	tyra-2
RIMR	CANR	tyramine	tyra-2
RIML	MCL	tyramine	tyra-2
RIML	MCR	tyramine	tyra-2
RIMR	MCL	tyramine	tyra-2
RIMR	MCR	tyramine	tyra-2
RIML	NSML	tyramine	tyra-2
RIML	NSMR	tyramine	tyra-2
RIMR	NSML	tyramine	tyra-2
RIMR	NSMR	tyramine	tyra-2
RIML	PVDL	tyramine	tyra-2
RIML	PVDR	tyramine	tyra-2
RIMR	PVDL	tyramine	tyra-2
RIMR	PVDR	tyramine	tyra-2
RIML	ADEL	tyramine	tyra-3
RIML	ADER	tyramine	tyra-3
RIMR	ADEL	tyramine	tyra-3
RIMR	ADER	tyramine	tyra-3
RIML	ADLL	tyramine	tyra-3
RIML	ADLR	tyramine	tyra-3
RIMR	ADLL	tyramine	tyra-3
RIMR	ADLR	tyramine	tyra-3
RIML	AFDL	tyramine	tyra-3
RIML	AFDR	tyramine	tyra-3
RIMR	AFDL	tyramine	tyra-3
RIMR	AFDR	tyramine	tyra-3
RIML	AIML	tyramine	tyra-3
RIML	AIMR	tyramine	tyra-3
RIMR	AIML	tyramine	tyra-3
RIMR	AIMR	tyramine	tyra-3
RIML	ASKL	tyramine	tyra-3
RIML	ASKR	tyramine	tyra-3
RIMR	ASKL	tyramine	tyra-3
RIMR	ASKR	tyramine	tyra-3
RIML	AUAL	tyramine	tyra-3
RIML	AUAR	tyramine	tyra-3
RIMR	AUAL	tyramine	tyra-3
RIMR	AUAR	tyramine	tyra-3
RIML	AWCL	tyramine	tyra-3
RIML	AWCR	tyramine	tyra-3
RIMR	AWCL	tyramine	tyra-3
RIMR	AWCR	tyramine	tyra-3
RIML	BAGL	tyramine	tyra-3
RIML	BAGR	tyramine	tyra-3
RIMR	BAGL	tyramine	tyra-3
RIMR	BAGR	tyramine	tyra-3
RIML	CEPDL	tyramine	tyra-3
RIML	CEPDR	tyramine	tyra-3
RIML	CEPVL	tyramine	tyra-3
RIML	CEPVR	tyramine	tyra-3
RIMR	CEPDL	tyramine	tyra-3
RIMR	CEPDR	tyramine	tyra-3
RIMR	CEPVL	tyramine	tyra-3
RIMR	CEPVR	tyramine	tyra-3
RIML	OLQDL	tyramine	tyra-3
RIML	OLQDR	tyramine	tyra-3
RIML	OLQVL	tyramine	tyra-3
RIML	OLQVR	tyramine	tyra-3
RIMR	OLQDL	tyramine	tyra-3
RIMR	OLQDR	tyramine	tyra-3
RIMR	OLQVL	tyramine	tyra-3
RIMR	OLQVR	tyramine	tyra-3
RIML	PVT	tyramine	tyra-3
RIMR	PVT	tyramine	tyra-3
RIML	SDQL	tyramine	tyra-3
RIML	SDQR	tyramine	tyra-3
RIMR	SDQL	tyramine	tyra-3
RIMR	SDQR	tyramine	tyra-3
RICL	ADEL	octopamine	octr-1
RICL	ADER	octopamine	octr-1
RICR	ADEL	octopamine	octr-1
RICR	ADER	octopamine	octr-1
RICL	AIYL	octopamine	octr-1
RICL	AIYR	octopamine	octr-1
RICR	AIYL	octopamine	octr-1
RICR	AIYR	octopamine	octr-1
RICL	ASHL	octopamine	octr-1
RICL	ASHR	octopamine	octr-1
RICR	ASHL	octopamine	octr-1
RICR	ASHR	octopamine	octr-1
RICL	ASIL	octopamine	octr-1
RICL	ASIR	octopamine	octr-1
RICR	ASIL	octopamine	octr-1
RICR	ASIR	octopamine	octr-1
RICL	CEPDL	octopamine	octr-1
RICL	CEPDR	octopamine	octr-1
RICL	CEPVL	octopamine	octr-1
RICL	CEPVR	octopamine	octr-1
RICR	CEPDL	octopamine	octr-1
RICR	CEPDR	octopamine	octr-1
RICR	CEPVL	octopamine	octr-1
RICR	CEPVR	octopamine	octr-1
RICL	ASHL	octopamine	ser-3
RICL	ASHR	octopamine	ser-3
RICR	ASHL	octopamine	ser-3
RICR	ASHR	octopamine	ser-3
RICL	PHAL	octopamine	ser-3
RICL	PHAR	octopamine	ser-3
RICR	PHAL	octopamine	ser-3
RICR	PHAR	octopamine	ser-3
RICL	PHBL	octopamine	ser-3
RICL	PHBR	octopamine	ser-3
RICR	PHBL	octopamine	ser-3
RICR	PHBR	octopamine	ser-3
RICL	PVQL	octopamine	ser-3
RICL	PVQR	octopamine	ser-3
RICR	PVQL	octopamine	ser-3
RICR	PVQR	octopamine	ser-3
RICL	SIADL	octopamine	ser-3
RICL	SIADR	octopamine	ser-3
RICL	SIAVL	octopamine	ser-3
RICL	SIAVR	octopamine	ser-3
RICR	SIADL	octopamine	ser-3
RICR	SIADR	octopamine	ser-3
RICR	SIAVL	octopamine	ser-3
RICR	SIAVR	octopamine	ser-3
RICL	ADLL	octopamine	ser-6
RICL	ADLR	octopamine	ser-6
RICR	ADLL	octopamine	ser-6
RICR	ADLR	octopamine	ser-6
RICL	ASIL	octopamine	ser-6
RICL	ASIR	octopamine	ser-6
RICR	ASIL	octopamine	ser-6
RICR	ASIR	octopamine	ser-6
RICL	AWBL	octopamine	ser-6
RICL	AWBR	octopamine	ser-6
RICR	AWBL	octopamine	ser-6
RICR	AWBR	octopamine	ser-6
RICL	RICL	octopamine	ser-6
RICL	RICR	octopamine	ser-6
RICR	RICL	octopamine	ser-6
RICR	RICR	octopamine	ser-6
RICL	SIADL	octopamine	ser-6
RICL	SIADR	octopamine	ser-6
RICL	SIAVL	octopamine	ser-6
RICL	SIAVR	octopamine	ser-6
RICR	SIADL	octopamine	ser-6
RICR	SIADR	octopamine	ser-6
RICR	SIAVL	octopamine	ser-6
RICR	SIAVR	octopamine	ser-6
ADEL	ALML	dopamine	dop-1
ADEL	ALMR	dopamine	dop-1
ADER	ALML	dopamine	dop-1
ADER	ALMR	dopamine	dop-1
ADEL	ALNL	dopamine	dop-1
ADEL	ALNR	dopamine	dop-1
ADER	ALNL	dopamine	dop-1
ADER	ALNR	dopamine	dop-1
ADEL	AS1	dopamine	dop-1
ADEL	AS10	dopamine	dop-1
ADEL	AS11	dopamine	dop-1
ADEL	AS2	dopamine	dop-1
ADEL	AS3	dopamine	dop-1
ADEL	AS4	dopamine	dop-1
ADEL	AS5	dopamine	dop-1
ADEL	AS6	dopamine	dop-1
ADEL	AS7	dopamine	dop-1
ADEL	AS8	dopamine	dop-1
ADEL	AS9	dopamine	dop-1
ADER	AS1	dopamine	dop-1
ADER	AS10	dopamine	dop-1
ADER	AS11	dopamine	dop-1
ADER	AS2	dopamine	dop-1
ADER	AS3	dopamine	dop-1
ADER	AS4	dopamine	dop-1
ADER	AS5	dopamine	dop-1
ADER	AS6	dopamine	dop-1
ADER	AS7	dopamine	dop-1
ADER	AS8	dopamine	dop-1
ADER	AS9	dopamine	dop-1
ADEL	AUAL	dopamine	dop-1
ADEL	AUAR	dopamine	dop-1
ADER	AUAL	dopamine	dop-1
ADER	AUAR	dopamine	dop-1
ADEL	AVM	dopamine	dop-1
ADER	AVM	dopamine	dop-1
ADEL	DA1	dopamine	dop-1
ADEL	DA2	dopamine	dop-1
ADEL	DA3	dopamine	dop-1
ADEL	DA4	dopamine	dop-1
ADEL	DA5	dopamine	dop-1
ADEL	DA6	dopamine	dop-1
ADEL	DA7	dopamine	dop-1
ADEL	DA8	dopamine	dop-1
ADEL	DA9	dopamine	dop-1
ADER	DA1	dopamine	dop-1
ADER	DA2	dopamine	dop-1
ADER	DA3	dopamine	dop-1
ADER	DA4	dopamine	dop-1
ADER	DA5	dopamine	dop-1
ADER	DA6	dopamine	dop-1
ADER	DA7	dopamine	dop-1
ADER	DA8	dopamine	dop-1
ADER	DA9	dopamine	dop-1
ADEL	DB1	dopamine	dop-1
ADEL	DB2	dopamine	dop-1
ADEL	DB3	dopamine	dop-1
ADEL	DB4	dopamine	dop-1
ADEL	DB5	dopamine	dop-1
ADEL	DB6	dopamine	dop-1
ADEL	DB7	dopamine	dop-1
ADER	DB1	dopamine	dop-1
ADER	DB2	dopamine	dop-1
ADER	DB3	dopamine	dop-1
ADER	DB4	dopamine	dop-1
ADER	DB5	dopamine	dop-1
ADER	DB6	dopamine	dop-1
ADER	DB7	dopamine	dop-1
ADEL	PHCL	dopamine	dop-1
ADEL	PHCR	dopamine	dop-1
ADER	PHCL	dopamine	dop-1
ADER	PHCR	dopamine	dop-1
ADEL	PLML	dopamine	dop-1
ADEL	PLMR	dopamine	dop-1
ADER	PLML	dopamine	dop-1
ADER	PLMR	dopamine	dop-1
ADEL	PLNL	dopamine	dop-1
ADEL	PLNR	dopamine	dop-1
ADER	PLNL	dopamine	dop-1
ADER	PLNR	dopamine	dop-1
ADEL	PVDL	dopamine	dop-1
ADEL	PVDR	dopamine	dop-1
ADER	PVDL	dopamine	dop-1
ADER	PVDR	dopamine	dop-1
ADEL	PVQL	dopamine	dop-1
ADEL	PVQR	dopamine	dop-1
ADER	PVQL	dopamine	dop-1
ADER	PVQR	dopamine	dop-1
ADEL	RIBL	dopamine	dop-1
ADEL	RIBR	dopamine	dop-1
ADER	RIBL	dopamine	dop-1
ADER	RIBR	dopamine	dop-1
ADEL	RIML	dopamine	dop-1
ADEL	RIMR	dopamine	dop-1
ADER	RIML	dopamine	dop-1
ADER	RIMR	dopamine	dop-1
ADEL	RIS	dopamine	dop-1
ADER	RIS	dopamine	dop-1
ADEL	VA1	dopamine	dop-1
ADEL	VA10	dopamine	dop-1
ADEL	VA11	dopamine	dop-1
ADEL	VA12	dopamine	dop-1
ADEL	VA2	dopamine	dop-1
ADEL	VA3	dopamine	dop-1
ADEL	VA4	dopamine	dop-1
ADEL	VA5	dopamine	dop-1
ADEL	VA6	dopamine	dop-1
ADEL	VA7	dopamine	dop-1
ADEL	VA8	dopamine	dop-1
ADEL	VA9	dopamine	dop-1
ADER	VA1	dopamine	dop-1
ADER	VA10	dopamine	dop-1
ADER	VA11	dopamine	dop-1
ADER	VA12	dopamine	dop-1
ADER	VA2	dopamine	dop-1
ADER	VA3	dopamine	dop-1
ADER	VA4	dopamine	dop-1
ADER	VA5	dopamine	dop-1
ADER	VA6	dopamine	dop-1
ADER	VA7	dopamine	dop-1
ADER	VA8	dopamine	dop-1
ADER	VA9	dopamine	dop-1
ADEL	VB1	dopamine	dop-1
ADEL	VB10	dopamine	dop-1
ADEL	VB11	dopamine	dop-1
ADEL	VB2	dopamine	dop-1
ADEL	VB3	dopamine	dop-1
ADEL	VB4	dopamine	dop-1
ADEL	VB5	dopamine	dop-1
ADEL	VB6	dopamine	dop-1
ADEL	VB7	dopamine	dop-1
ADEL	VB8	dopamine	dop-1
ADEL	VB9	dopamine	dop-1
ADER	VB1	dopamine	dop-1
ADER	VB10	dopamine	dop-1
ADER	VB11	dopamine	dop-1
ADER	VB2	dopamine	dop-1
ADER	VB3	dopamine	dop-1
ADER	VB4	dopamine	dop-1
ADER	VB5	dopamine	dop-1
ADER	VB6	dopamine	dop-1
ADER	VB7	dopamine	dop-1
ADER	VB8	dopamine	dop-1
ADER	VB9	dopamine	dop-1
CEPDL	ALML	dopamine	dop-1
CEPDL	ALMR	dopamine	dop-1
CEPDR	ALML	dopamine	dop-1
CEPDR	ALMR	dopamine	dop-1
CEPVL	ALML	dopamine	dop-1
CEPVL	ALMR	dopamine	dop-1
CEPVR	ALML	dopamine	dop-1
CEPVR	ALMR	dopamine	dop-1
CEPDL	ALNL	dopamine	dop-1
CEPDL	ALNR	dopamine	dop-1
CEPDR	ALNL	dopamine	dop-1
CEPDR	ALNR	dopamine	dop-1
CEPVL	ALNL	dopamine	dop-1
CEPVL	ALNR	dopamine	dop-1
CEPVR	ALNL	dopamine	dop-1
CEPVR	ALNR	dopamine	dop-1
CEPDL	AS1	dopamine	dop-1
CEPDL	AS10	dopamine	dop-1
CEPDL	AS11	dopamine	dop-1
CEPDL	AS2	dopamine	dop-1
CEPDL	AS3	dopamine	dop-1
CEPDL	AS4	dopamine	dop-1
CEPDL	AS5	dopamine	dop-1
CEPDL	AS6	dopamine	dop-1
CEPDL	AS7	dopamine	dop-1
CEPDL	AS8	dopamine	dop-1
CEPDL	AS9	dopamine	dop-1
CEPDR	AS1	dopamine	dop-1
CEPDR	AS10	dopamine	dop-1
CEPDR	AS11	dopamine	dop-1
CEPDR	AS2	dopamine	dop-1
CEPDR	AS3	dopamine	dop-1
CEPDR	AS4	dopamine	dop-1
CEPDR	AS5	dopamine	dop-1
CEPDR	AS6	dopamine	dop-1
CEPDR	AS7	dopamine	dop-1
CEPDR	AS8	dopamine	dop-1
CEPDR	AS9	dopamine	dop-1
CEPVL	AS1	dopamine	dop-1
CEPVL	AS10	dopamine	dop-1
CEPVL	AS11	dopamine	dop-1
CEPVL	AS2	dopamine	dop-1
CEPVL	AS3	dopamine	dop-1
CEPVL	AS4	dopamine	dop-1
CEPVL	AS5	dopamine	dop-1
CEPVL	AS6	dopamine	dop-1
CEPVL	AS7	dopamine	dop-1
CEPVL	AS8	dopamine	dop-1
CEPVL	AS9	dopamine	dop-1
CEPVR	AS1	dopamine	dop-1
CEPVR	AS10	dopamine	dop-1
CEPVR	AS11	dopamine	dop-1
CEPVR	AS2	dopamine	dop-1
CEPVR	AS3	dopamine	dop-1
CEPVR	AS4	dopamine	dop-1
CEPVR	AS5	dopamine	dop-1
CEPVR	AS6	dopamine	dop-1
CEPVR	AS7	dopamine	dop-1
CEPVR	AS8	dopamine	dop-1
CEPVR	AS9	dopamine	dop-1
CEPDL	AUAL	dopamine	dop-1
CEPDL	AUAR	dopamine	dop-1
CEPDR	AUAL	dopamine	dop-1
CEPDR	AUAR	dopamine	dop-1
CEPVL	AUAL	dopamine	dop-1
CEPVL	AUAR	dopamine	dop-1
CEPVR	AUAL	dopamine	dop-1
CEPVR	AUAR	dopamine	dop-1
CEPDL	AVM	dopamine	dop-1
CEPDR	AVM	dopamine	dop-1
CEPVL	AVM	dopamine	dop-1
CEPVR	AVM	dopamine	dop-1
CEPDL	DA1	dopamine	dop-1
CEPDL	DA2	dopamine	dop-1
CEPDL	DA3	dopamine	dop-1
CEPDL	DA4	dopamine	dop-1
CEPDL	DA5	dopamine	dop-1
CEPDL	DA6	dopamine	dop-1
CEPDL	DA7	dopamine	dop-1
CEPDL	DA8	dopamine	dop-1
CEPDL	DA9	dopamine	dop-1
CEPDR	DA1	dopamine	dop-1
CEPDR	DA2	dopamine	dop-1
CEPDR	DA3	dopamine	dop-1
CEPDR	DA4	dopamine	dop-1
CEPDR	DA5	dopamine	dop-1
CEPDR	DA6	dopamine	dop-1
CEPDR	DA7	dopamine	dop-1
CEPDR	DA8	dopamine	dop-1
CEPDR	DA9	dopamine	dop-1
CEPVL	DA1	dopamine	dop-1
CEPVL	DA2	dopamine	dop-1
CEPVL	DA3	dopamine	dop-1
CEPVL	DA4	dopamine	dop-1
CEPVL	DA5	dopamine	dop-1
CEPVL	DA6	dopamine	dop-1
CEPVL	DA7	dopamine	dop-1
CEPVL	DA8	dopamine	dop-1
CEPVL	DA9	dopamine	dop-1
CEPVR	DA1	dopamine	dop-1
CEPVR	DA2	dopamine	dop-1
CEPVR	DA3	dopamine	dop-1
CEPVR	DA4	dopamine	dop-1
CEPVR	DA5	dopamine	dop-1
CEPVR	DA6	dopamine	dop-1
CEPVR	DA7	dopamine	dop-1
CEPVR	DA8	dopamine	dop-1
CEPVR	DA9	dopamine	dop-1
CEPDL	DB1	dopamine	dop-1
CEPDL	DB2	dopamine	dop-1
CEPDL	DB3	dopamine	dop-1
CEPDL	DB4	dopamine	dop-1
CEPDL	DB5	dopamine	dop-1
CEPDL	DB6	dopamine	dop-1
CEPDL	DB7	dopamine	dop-1
CEPDR	DB1	dopamine	dop-1
CEPDR	DB2	dopamine	dop-1
CEPDR	DB3	dopamine	dop-1
CEPDR	DB4	dopamine	dop-1
CEPDR	DB5	dopamine	dop-1
CEPDR	DB6	dopamine	dop-1
CEPDR	DB7	dopamine	dop-1
CEPVL	DB1	dopamine	dop-1
CEPVL	DB2	dopamine	dop-1
CEPVL	DB3	dopamine	dop-1
CEPVL	DB4	dopamine	dop-1
CEPVL	DB5	dopamine	dop-1
CEPVL	DB6	dopamine	dop-1
CEPVL	DB7	dopamine	dop-1
CEPVR	DB1	dopamine	dop-1
CEPVR	DB2	dopamine	dop-1
CEPVR	DB3	dopamine	dop-1
CEPVR	DB4	dopamine	dop-1
CEPVR	DB5	dopamine	dop-1
CEPVR	DB6	dopamine	dop-1
CEPVR	DB7	dopamine	dop-1
CEPDL	PHCL	dopamine	dop-1
CEPDL	PHCR	dopamine	dop-1
CEPDR	PHCL	dopamine	dop-1
CEPDR	PHCR	dopamine	dop-1
CEPVL	PHCL	dopamine	dop-1
CEPVL	PHCR	dopamine	dop-1
CEPVR	PHCL	dopamine	dop-1
CEPVR	PHCR	dopamine	dop-1
CEPDL	PLML	dopamine	dop-1
CEPDL	PLMR	dopamine	dop-1
CEPDR	PLML	dopamine	dop-1
CEPDR	PLMR	dopamine	dop-1
CEPVL	PLML	dopamine	dop-1
CEPVL	PLMR	dopamine	dop-1
CEPVR	PLML	dopamine	dop-1
CEPVR	PLMR	dopamine	dop-1
CEPDL	PLNL	dopamine	dop-1
CEPDL	PLNR	dopamine	dop-1
CEPDR	PLNL	dopamine	dop-1
CEPDR	PLNR	dopamine	dop-1
CEPVL	PLNL	dopamine	dop-1
CEPVL	PLNR	dopamine	dop-1
CEPVR	PLNL	dopamine	dop-1
CEPVR	PLNR	dopamine	dop-1
CEPDL	PVDL	dopamine	dop-1
CEPDL	PVDR	dopamine	dop-1
CEPDR	PVDL	dopamine	dop-1
CEPDR	PVDR	dopamine	dop-1
CEPVL	PVDL	dopamine	dop-1
CEPVL	PVDR	dopamine	dop-1
CEPVR	PVDL	dopamine	dop-1
CEPVR	PVDR	dopamine	dop-1
CEPDL	PVQL	dopamine	dop-1
CEPDL	PVQR	dopamine	dop-1
CEPDR	PVQL	dopamine	dop-1
CEPDR	PVQR	dopamine	dop-1
CEPVL	PVQL	dopamine	dop-1
CEPVL	PVQR	dopamine	dop-1
CEPVR	PVQL	dopamine	dop-1
CEPVR	PVQR	dopamine	dop-1
CEPDL	RIBL	dopamine	dop-1
CEPDL	RIBR	dopamine	dop-1
CEPDR	RIBL	dopamine	dop-1
CEPDR	RIBR	dopamine	dop-1
CEPVL	RIBL	dopamine	dop-1
CEPVL	RIBR	dopamine	dop-1
CEPVR	RIBL	dopamine	dop-1
CEPVR	RIBR	dopamine	dop-1
CEPDL	RIML	dopamine	dop-1
CEPDL	RIMR	dopamine	dop-1
CEPDR	RIML	dopamine	dop-1
CEPDR	RIMR	dopamine	dop-1
CEPVL	RIML	dopamine	dop-1
CEPVL	RIMR	dopamine	dop-1
CEPVR	RIML	dopamine	dop-1
CEPVR	RIMR	dopamine	dop-1
CEPDL	RIS	dopamine	dop-1
CEPDR	RIS	dopamine	dop-1
CEPVL	RIS	dopamine	dop-1
CEPVR	RIS	dopamine	dop-1
CEPDL	VA1	dopamine	dop-1
CEPDL	VA10	dopamine	dop-1
CEPDL	VA11	dopamine	dop-1
CEPDL	VA12	dopamine	dop-1
CEPDL	VA2	dopamine	dop-1
CEPDL	VA3	dopamine	dop-1
CEPDL	VA4	dopamine	dop-1
CEPDL	VA5	dopamine	dop-1
CEPDL	VA6	dopamine	dop-1
CEPDL	VA7	dopamine	dop-1
CEPDL	VA8	dopamine	dop-1
CEPDL	VA9	dopamine	dop-1
CEPDR	VA1	dopamine	dop-1
CEPDR	VA10	dopamine	dop-1
CEPDR	VA11	dopamine	dop-1
CEPDR	VA12	dopamine	dop-1
CEPDR	VA2	dopamine	dop-1
CEPDR	VA3	dopamine	dop-1
CEPDR	VA4	dopamine	dop-1
CEPDR	VA5	dopamine	dop-1
CEPDR	VA6	dopamine	dop-1
CEPDR	VA7	dopamine	dop-1
CEPDR	VA8	dopamine	dop-1
CEPDR	VA9	dopamine	dop-1
CEPVL	VA1	dopamine	dop-1
CEPVL	VA10	dopamine	dop-1
CEPVL	VA11	dopamine	dop-1
CEPVL	VA12	dopamine	dop-1
CEPVL	VA2	dopamine	dop-1
CEPVL	VA3	dopamine	dop-1
CEPVL	VA4	dopamine	dop-1
CEPVL	VA5	dopamine	dop-1
CEPVL	VA6	dopamine	dop-1
CEPVL	VA7	dopamine	dop-1
CEPVL	VA8	dopamine	dop-1
CEPVL	VA9	dopamine	dop-1
CEPVR	VA1	dopamine	dop-1
CEPVR	VA10	dopamine	dop-1
CEPVR	VA11	dopamine	dop-1
CEPVR	VA12	dopamine	dop-1
CEPVR	VA2	dopamine	dop-1
CEPVR	VA3	dopamine	dop-1
CEPVR	VA4	dopamine	dop-1
CEPVR	VA5	dopamine	dop-1
CEPVR	VA6	dopamine	dop-1
CEPVR	VA7	dopamine	dop-1
CEPVR	VA8	dopamine	dop-1
CEPVR	VA9	dopamine	dop-1
CEPDL	VB1	dopamine	dop-1
CEPDL	VB10	dopamine	dop-1
CEPDL	VB11	dopamine	dop-1
CEPDL	VB2	dopamine	dop-1
CEPDL	VB3	dopamine	dop-1
CEPDL	VB4	dopamine	dop-1
CEPDL	VB5	dopamine	dop-1
CEPDL	VB6	dopamine	dop-1
CEPDL	VB7	dopamine	dop-1
CEPDL	VB8	dopamine	dop-1
CEPDL	VB9	dopamine	dop-1
CEPDR	VB1	dopamine	dop-1
CEPDR	VB10	dopamine	dop-1
CEPDR	VB11	dopamine	dop-1
CEPDR	VB2	dopamine	dop-1
CEPDR	VB3	dopamine	dop-1
CEPDR	VB4	dopamine	dop-1
CEPDR	VB5	dopamine	dop-1
CEPDR	VB6	dopamine	dop-1
CEPDR	VB7	dopamine	dop-1
CEPDR	VB8	dopamine	dop-1
CEPDR	VB9	dopamine	dop-1
CEPVL	VB1	dopamine	dop-1
CEPVL	VB10	dopamine	dop-1
CEPVL	VB11	dopamine	dop-1
CEPVL	VB2	dopamine	dop-1
CEPVL	VB3	dopamine	dop-1
CEPVL	VB4	dopamine	dop-1
CEPVL	VB5	dopamine	dop-1
CEPVL	VB6	dopamine	dop-1
CEPVL	VB7	dopamine	dop-1
CEPVL	VB8	dopamine	dop-1
CEPVL	VB9	dopamine	dop-1
CEPVR	VB1	dopamine	dop-1
CEPVR	VB10	dopamine	dop-1
CEPVR	VB11	dopamine	dop-1
CEPVR	VB2	dopamine	dop-1
CEPVR	VB3	dopamine	dop-1
CEPVR	VB4	dopamine	dop-1
CEPVR	VB5	dopamine	dop-1
CEPVR	VB6	dopamine	dop-1
CEPVR	VB7	dopamine	dop-1
CEPVR	VB8	dopamine	dop-1
CEPVR	VB9	dopamine	dop-1
PDEL	ALML	dopamine	dop-1
PDEL	ALMR	dopamine	dop-1
PDER	ALML	dopamine	dop-1
PDER	ALMR	dopamine	dop-1
PDEL	ALNL	dopamine	dop-1
PDEL	ALNR	dopamine	dop-1
PDER	ALNL	dopamine	dop-1
PDER	ALNR	dopamine	dop-1
PDEL	AS1	dopamine	dop-1
PDEL	AS10	dopamine	dop-1
PDEL	AS11	dopamine	dop-1
PDEL	AS2	dopamine	dop-1
PDEL	AS3	dopamine	dop-1
PDEL	AS4	dopamine	dop-1
PDEL	AS5	dopamine	dop-1
PDEL	AS6	dopamine	dop-1
PDEL	AS7	dopamine	dop-1
PDEL	AS8	dopamine	dop-1
PDEL	AS9	dopamine	dop-1
PDER	AS1	dopamine	dop-1
PDER	AS10	dopamine	dop-1
PDER	AS11	dopamine	dop-1
PDER	AS2	dopamine	dop-1
PDER	AS3	dopamine	dop-1
PDER	AS4	dopamine	dop-1
PDER	AS5	dopamine	dop-1
PDER	AS6	dopamine	dop-1
PDER	AS7	dopamine	dop-1
PDER	AS8	dopamine	dop-1
PDER	AS9	dopamine	dop-1
PDEL	AUAL	dopamine	dop-1
PDEL	AUAR	dopamine	dop-1
PDER	AUAL	dopamine	dop-1
PDER	AUAR	dopamine	dop-1
PDEL	AVM	dopamine	dop-1
PDER	AVM	dopamine	dop-1
PDEL	DA1	dopamine	dop-1
PDEL	DA2	dopamine	dop-1
PDEL	DA3	dopamine	dop-1
PDEL	DA4	dopamine	dop-1
PDEL	DA5	dopamine	dop-1
PDEL	DA6	dopamine	dop-1
PDEL	DA7	dopamine	dop-1
PDEL	DA8	dopamine	dop-1
PDEL	DA9	dopamine	dop-1
PDER	DA1	dopamine	dop-1
PDER	DA2	dopamine	dop-1
PDER	DA3	dopamine	dop-1
PDER	DA4	dopamine	dop-1
PDER	DA5	dopamine	dop-1
PDER	DA6	dopamine	dop-1
PDER	DA7	dopamine	dop-1
PDER	DA8	dopamine	dop-1
PDER	DA9	dopamine	dop-1
PDEL	DB1	dopamine	dop-1
PDEL	DB2	dopamine	dop-1
PDEL	DB3	dopamine	dop-1
PDEL	DB4	dopamine	dop-1
PDEL	DB5	dopamine	dop-1
PDEL	DB6	dopamine	dop-1
PDEL	DB7	dopamine	dop-1
PDER	DB1	dopamine	dop-1
PDER	DB2	dopamine	dop-1
PDER	DB3	dopamine	dop-1
PDER	DB4	dopamine	dop-1
PDER	DB5	dopamine	dop-1
PDER	DB6	dopamine	dop-1
PDER	DB7	dopamine	dop-1
PDEL	PHCL	dopamine	dop-1
PDEL	PHCR	dopamine	dop-1
PDER	PHCL	dopamine	dop-1
PDER	PHCR	dopamine	dop-1
PDEL	PLML	dopamine	dop-1
PDEL	PLMR	dopamine	dop-1
PDER	PLML	dopamine	dop-1
PDER	PLMR	dopamine	dop-1
PDEL	PLNL	dopamine	dop-1
PDEL	PLNR	dopamine	dop-1
PDER	PLNL	dopamine	dop-1
PDER	PLNR	dopamine	dop-1
PDEL	PVDL	dopamine	dop-1
PDEL	PVDR	dopamine	dop-1
PDER	PVDL	dopamine	dop-1
PDER	PVDR	dopamine	dop-1
PDEL	PVQL	dopamine	dop-1
PDEL	PVQR	dopamine	dop-1
PDER	PVQL	dopamine	dop-1
PDER	PVQR	dopamine	dop-1
PDEL	RIBL	dopamine	dop-1
PDEL	RIBR	dopamine	dop-1
PDER	RIBL	dopamine	dop-1
PDER	RIBR	dopamine	dop-1
PDEL	RIML	dopamine	dop-1
PDEL	RIMR	dopamine	dop-1
PDER	RIML	dopamine	dop-1
PDER	RIMR	dopamine	dop-1
PDEL	RIS	dopamine	dop-1
PDER	RIS	dopamine	dop-1
PDEL	VA1	dopamine	dop-1
PDEL	VA10	dopamine	dop-1
PDEL	VA11	dopamine	dop-1
PDEL	VA12	dopamine	dop-1
PDEL	VA2	dopamine	dop-1
PDEL	VA3	dopamine	dop-1
PDEL	VA4	dopamine	dop-1
PDEL	VA5	dopamine	dop-1
PDEL	VA6	dopamine	dop-1
PDEL	VA7	dopamine	dop-1
PDEL	VA8	dopamine	dop-1
PDEL	VA9	dopamine	dop-1
PDER	VA1	dopamine	dop-1
PDER	VA10	dopamine	dop-1
PDER	VA11	dopamine	dop-1
PDER	VA12	dopamine	dop-1
PDER	VA2	dopamine	dop-1
PDER	VA3	dopamine	dop-1
PDER	VA4	dopamine	dop-1
PDER	VA5	dopamine	dop-1
PDER	VA6	dopamine	dop-1
PDER	VA7	dopamine	dop-1
PDER	VA8	dopamine	dop-1
PDER	VA9	dopamine	dop-1
PDEL	VB1	dopamine	dop-1
PDEL	VB10	dopamine	dop-1
PDEL	VB11	dopamine	dop-1
PDEL	VB2	dopamine	dop-1
PDEL	VB3	dopamine	dop-1
PDEL	VB4	dopamine	dop-1
PDEL	VB5	dopamine	dop-1
PDEL	VB6	dopamine	dop-1
PDEL	VB7	dopamine	dop-1
PDEL	VB8	dopamine	dop-1
PDEL	VB9	dopamine	dop-1
PDER	VB1	dopamine	dop-1
PDER	VB10	dopamine	dop-1
PDER	VB11	dopamine	dop-1
PDER	VB2	dopamine	dop-1
PDER	VB3	dopamine	dop-1
PDER	VB4	dopamine	dop-1
PDER	VB5	dopamine	dop-1
PDER	VB6	dopamine	dop-1
PDER	VB7	dopamine	dop-1
PDER	VB8	dopamine	dop-1
PDER	VB9	dopamine	dop-1
ADEL	ADEL	dopamine	dop-2
ADEL	ADER	dopamine	dop-2
ADER	ADEL	dopamine	dop-2
ADER	ADER	dopamine	dop-2
ADEL	CEPDL	dopamine	dop-2
ADEL	CEPDR	dopamine	dop-2
ADEL	CEPVL	dopamine	dop-2
ADEL	CEPVR	dopamine	dop-2
ADER	CEPDL	dopamine	dop-2
ADER	CEPDR	dopamine	dop-2
ADER	CEPVL	dopamine	dop-2
ADER	CEPVR	dopamine	dop-2
ADEL	PDA	dopamine	dop-2
ADER	PDA	dopamine	dop-2
ADEL	PDEL	dopamine	dop-2
ADEL	PDER	dopamine	dop-2
ADER	PDEL	dopamine	dop-2
ADER	PDER	dopamine	dop-2
ADEL	RIAL	dopamine	dop-2
ADEL	RIAR	dopamine	dop-2
ADER	RIAL	dopamine	dop-2
ADER	RIAR	dopamine	dop-2
ADEL	RID	dopamine	dop-2
ADER	RID	dopamine	dop-2
ADEL	SIADL	dopamine	dop-2
ADEL	SIADR	dopamine	dop-2
ADEL	SIAVL	dopamine	dop-2
ADEL	SIAVR	dopamine	dop-2
ADER	SIADL	dopamine	dop-2
ADER	SIADR	dopamine	dop-2
ADER	SIAVL	dopamine	dop-2
ADER	SIAVR	dopamine	dop-2
ADEL	SIBDL	dopamine	dop-2
ADEL	SIBDR	dopamine	dop-2
ADEL	SIBVL	dopamine	dop-2
ADEL	SIBVR	dopamine	dop-2
ADER	SIBDL	dopamine	dop-2
ADER	SIBDR	dopamine	dop-2
ADER	SIBVL	dopamine	dop-2
ADER	SIBVR	dopamine	dop-2
CEPDL	ADEL	dopamine	dop-2
CEPDL	ADER	dopamine	dop-2
CEPDR	ADEL	dopamine	dop-2
CEPDR	ADER	dopamine	dop-2
CEPVL	ADEL	dopamine	dop-2
CEPVL	ADER	dopamine	dop-2
CEPVR	ADEL	dopamine	dop-2
CEPVR	ADER	dopamine	dop-2
CEPDL	CEPDL	dopamine	dop-2
CEPDL	CEPDR	dopamine	dop-2
CEPDL	CEPVL	dopamine	dop-2
CEPDL	CEPVR	dopamine	dop-2
CEPDR	CEPDL	dopamine	dop-2
CEPDR	CEPDR	dopamine	dop-2
CEPDR	CEPVL	dopamine	dop-2
CEPDR	CEPVR	dopamine	dop-2
CEPVL	CEPDL	dopamine	dop-2
CEPVL	CEPDR	dopamine	dop-2
CEPVL	CEPVL	dopamine	dop-2
CEPVL	CEPVR	dopamine	dop-2
CEPVR	CEPDL	dopamine	dop-2
CEPVR	CEPDR	dopamine	dop-2
CEPVR	CEPVL	dopamine	dop-2
CEPVR	CEPVR	dopamine	dop-2
CEPDL	PDA	dopamine	dop-2
CEPDR	PDA	dopamine	dop-2
CEPVL	PDA	dopamine	dop-2
CEPVR	PDA	dopamine	dop-2
CEPDL	PDEL	dopamine	dop-2
CEPDL	PDER	dopamine	dop-2
CEPDR	PDEL	dopamine	dop-2
CEPDR	PDER	dopamine	dop-2
CEPVL	PDEL	dopamine	dop-2
CEPVL	PDER	dopamine	dop-2
CEPVR	PDEL	dopamine	dop-2
CEPVR	PDER	dopamine	dop-2
CEPDL	RIAL	dopamine	dop-2
CEPDL	RIAR	dopamine	dop-2
CEPDR	RIAL	dopamine	dop-2
CEPDR	RIAR	dopamine	dop-2
CEPVL	RIAL	dopamine	dop-2
CEPVL	RIAR	dopamine	dop-2
CEPVR	RIAL	dopamine	dop-2
CEPVR	RIAR	dopamine	dop-2
CEPDL	RID	dopamine	dop-2
CEPDR	RID	dopamine	dop-2
CEPVL	RID	dopamine	dop-2
CEPVR	RID	dopamine	dop-2
CEPDL	SIADL	dopamine	dop-2
CEPDL	SIADR	dopamine	dop-2
CEPDL	SIAVL	dopamine	dop-2
CEPDL	SIAVR	dopamine	dop-2
CEPDR	SIADL	dopamine	dop-2
CEPDR	SIADR	dopamine	dop-2
CEPDR	SIAVL	dopamine	dop-2
CEPDR	SIAVR	dopamine	dop-2
CEPVL	SIADL	dopamine	dop-2
CEPVL	SIADR	dopamine	dop-2
CEPVL	SIAVL	dopamine	dop-2
CEPVL	SIAVR	dopamine	dop-2
CEPVR	SIADL	dopamine	dop-2
CEPVR	SIADR	dopamine	dop-2
CEPVR	SIAVL	dopamine	dop-2
CEPVR	SIAVR	dopamine	dop-2
CEPDL	SIBDL	dopamine	dop-2
CEPDL	SIBDR	dopamine	dop-2
CEPDL	SIBVL	dopamine	dop-2
CEPDL	SIBVR	dopamine	dop-2
CEPDR	SIBDL	dopamine	dop-2
CEPDR	SIBDR	dopamine	dop-2
CEPDR	SIBVL	dopamine	dop-2
CEPDR	SIBVR	dopamine	dop-2
CEPVL	SIBDL	dopamine	dop-2
CEPVL	SIBDR	dopamine	dop-2
CEPVL	SIBVL	dopamine	dop-2
CEPVL	SIBVR	dopamine	dop-2
CEPVR	SIBDL	dopamine	dop-2
CEPVR	SIBDR	dopamine	dop-2
CEPVR	SIBVL	dopamine	dop-2
CEPVR	SIBVR	dopamine	dop-2
PDEL	ADEL	dopamine	dop-2
PDEL	ADER	dopamine	dop-2
PDER	ADEL	dopamine	dop-2
PDER	ADER	dopamine	dop-2
PDEL	CEPDL	dopamine	dop-2
PDEL	CEPDR	dopamine	dop-2
PDEL	CEPVL	dopamine	dop-2
PDEL	CEPVR	dopamine	dop-2
PDER	CEPDL	dopamine	dop-2
PDER	CEPDR	dopamine	dop-2
PDER	CEPVL	dopamine	dop-2
PDER	CEPVR	dopamine	dop-2
PDEL	PDA	dopamine	dop-2
PDER	PDA	dopamine	dop-2
PDEL	PDEL	dopamine	dop-2
PDEL	PDER	dopamine	dop-2
PDER	PDEL	dopamine	dop-2
PDER	PDER	dopamine	dop-2
PDEL	RIAL	dopamine	dop-2
PDEL	RIAR	dopamine	dop-2
PDER	RIAL	dopamine	dop-2
PDER	RIAR	dopamine	dop-2
PDEL	RID	dopamine	dop-2
PDER	RID	dopamine	dop-2
PDEL	SIADL	dopamine	dop-2
PDEL	SIADR	dopamine	dop-2
PDEL	SIAVL	dopamine	dop-2
PDEL	SIAVR	dopamine	dop-2
PDER	SIADL	dopamine	dop-2
PDER	SIADR	dopamine	dop-2
PDER	SIAVL	dopamine	dop-2
PDER	SIAVR	dopamine	dop-2
PDEL	SIBDL	dopamine	dop-2
PDEL	SIBDR	dopamine	dop-2
PDEL	SIBVL	dopamine	dop-2
PDEL	SIBVR	dopamine	dop-2
PDER	SIBDL	dopamine	dop-2
PDER	SIBDR	dopamine	dop-2
PDER	SIBVL	dopamine	dop-2
PDER	SIBVR	dopamine	dop-2
ADEL	AS1	dopamine	dop-3
ADEL	AS10	dopamine	dop-3
ADEL	AS11	dopamine	dop-3
ADEL	AS2	dopamine	dop-3
ADEL	AS3	dopamine	dop-3
ADEL	AS4	dopamine	dop-3
ADEL	AS5	dopamine	dop-3
ADEL	AS6	dopamine	dop-3
ADEL	AS7	dopamine	dop-3
ADEL	AS8	dopamine	dop-3
ADEL	AS9	dopamine	dop-3
ADER	AS1	dopamine	dop-3
ADER	AS10	dopamine	dop-3
ADER	AS11	dopamine	dop-3
ADER	AS2	dopamine	dop-3
ADER	AS3	dopamine	dop-3
ADER	AS4	dopamine	dop-3
ADER	AS5	dopamine	dop-3
ADER	AS6	dopamine	dop-3
ADER	AS7	dopamine	dop-3
ADER	AS8	dopamine	dop-3
ADER	AS9	dopamine	dop-3
ADEL	ASEL	dopamine	dop-3
ADEL	ASER	dopamine	dop-3
ADER	ASEL	dopamine	dop-3
ADER	ASER	dopamine	dop-3
ADEL	ASKL	dopamine	dop-3
ADEL	ASKR	dopamine	dop-3
ADER	ASKL	dopamine	dop-3
ADER	ASKR	dopamine	dop-3
ADEL	DA1	dopamine	dop-3
ADEL	DA2	dopamine	dop-3
ADEL	DA3	dopamine	dop-3
ADEL	DA4	dopamine	dop-3
ADEL	DA5	dopamine	dop-3
ADEL	DA6	dopamine	dop-3
ADEL	DA7	dopamine	dop-3
ADEL	DA8	dopamine	dop-3
ADEL	DA9	dopamine	dop-3
ADER	DA1	dopamine	dop-3
ADER	DA2	dopamine	dop-3
ADER	DA3	dopamine	dop-3
ADER	DA4	dopamine	dop-3
ADER	DA5	dopamine	dop-3
ADER	DA6	dopamine	dop-3
ADER	DA7	dopamine	dop-3
ADER	DA8	dopamine	dop-3
ADER	DA9	dopamine	dop-3
ADEL	DB1	dopamine	dop-3
ADEL	DB2	dopamine	dop-3
ADEL	DB3	dopamine	dop-3
ADEL	DB4	dopamine	dop-3
ADEL	DB5	dopamine	dop-3
ADEL	DB6	dopamine	dop-3
ADEL	DB7	dopamine	dop-3
ADER	DB1	dopamine	dop-3
ADER	DB2	dopamine	dop-3
ADER	DB3	dopamine	dop-3
ADER	DB4	dopamine	dop-3
ADER	DB5	dopamine	dop-3
ADER	DB6	dopamine	dop-3
ADER	DB7	dopamine	dop-3
ADEL	DD1	dopamine	dop-3
ADEL	DD2	dopamine	dop-3
ADEL	DD3	dopamine	dop-3
ADEL	DD4	dopamine	dop-3
ADEL	DD5	dopamine	dop-3
ADEL	DD6	dopamine	dop-3
ADER	DD1	dopamine	dop-3
ADER	DD2	dopamine	dop-3
ADER	DD3	dopamine	dop-3
ADER	DD4	dopamine	dop-3
ADER	DD5	dopamine	dop-3
ADER	DD6	dopamine	dop-3
ADEL	NSML	dopamine	dop-3
ADEL	NSMR	dopamine	dop-3
ADER	NSML	dopamine	dop-3
ADER	NSMR	dopamine	dop-3
ADEL	PVDL	dopamine	dop-3
ADEL	PVDR	dopamine	dop-3
ADER	PVDL	dopamine	dop-3
ADER	PVDR	dopamine	dop-3
ADEL	RICL	dopamine	dop-3
ADEL	RICR	dopamine	dop-3
ADER	RICL	dopamine	dop-3
ADER	RICR	dopamine	dop-3
ADEL	SIADL	dopamine	dop-3
ADEL	SIADR	dopamine	dop-3
ADEL	SIAVL	dopamine	dop-3
ADEL	SIAVR	dopamine	dop-3
ADER	SIADL	dopamine	dop-3
ADER	SIADR	dopamine	dop-3
ADER	SIAVL	dopamine	dop-3
ADER	SIAVR	dopamine	dop-3
ADEL	VA1	dopamine	dop-3
ADEL	VA10	dopamine	dop-3
ADEL	VA11	dopamine	dop-3
ADEL	VA12	dopamine	dop-3
ADEL	VA2	dopamine	dop-3
ADEL	VA3	dopamine	dop-3
ADEL	VA4	dopamine	dop-3
ADEL	VA5	dopamine	dop-3
ADEL	VA6	dopamine	dop-3
ADEL	VA7	dopamine	dop-3
ADEL	VA8	dopamine	dop-3
ADEL	VA9	dopamine	dop-3
ADER	VA1	dopamine	dop-3
ADER	VA10	dopamine	dop-3
ADER	VA11	dopamine	dop-3
ADER	VA12	dopamine	dop-3
ADER	VA2	dopamine	dop-3
ADER	VA3	dopamine	dop-3
ADER	VA4	dopamine	dop-3
ADER	VA5	dopamine	dop-3
ADER	VA6	dopamine	dop-3
ADER	VA7	dopamine	dop-3
ADER	VA8	dopamine	dop-3
ADER	VA9	dopamine	dop-3
ADEL	VB1	dopamine	dop-3
ADEL	VB10	dopamine	dop-3
ADEL	VB11	dopamine	dop-3
ADEL	VB2	dopamine	dop-3
ADEL	VB3	dopamine	dop-3
ADEL	VB4	dopamine	dop-3
ADEL	VB5	dopamine	dop-3
ADEL	VB6	dopamine	dop-3
ADEL	VB7	dopamine	dop-3
ADEL	VB8	dopamine	dop-3
ADEL	VB9	dopamine	dop-3
ADER	VB1	dopamine	dop-3
ADER	VB10	dopamine	dop-3
ADER	VB11	dopamine	dop-3
ADER	VB2	dopamine	dop-3
ADER	VB3	dopamine	dop-3
ADER	VB4	dopamine	dop-3
ADER	VB5	dopamine	dop-3
ADER	VB6	dopamine	dop-3
ADER	VB7	dopamine	dop-3
ADER	VB8	dopamine	dop-3
ADER	VB9	dopamine	dop-3
ADEL	VD1	dopamine	dop-3
ADEL	VD10	dopamine	dop-3
ADEL	VD11	dopamine	dop-3
ADEL	VD12	dopamine	dop-3
ADEL	VD13	dopamine	dop-3
ADEL	VD2	dopamine	dop-3
ADEL	VD3	dopamine	dop-3
ADEL	VD4	dopamine	dop-3
ADEL	VD5	dopamine	dop-3
ADEL	VD6	dopamine	dop-3
ADEL	VD7	dopamine	dop-3
ADEL	VD8	dopamine	dop-3
ADEL	VD9	dopamine	dop-3
ADER	VD1	dopamine	dop-3
ADER	VD10	dopamine	dop-3
ADER	VD11	dopamine	dop-3
ADER	VD12	dopamine	dop-3
ADER	VD13	dopamine	dop-3
ADER	VD2	dopamine	dop-3
ADER	VD3	dopamine	dop-3
ADER	VD4	dopamine	dop-3
ADER	VD5	dopamine	dop-3
ADER	VD6	dopamine	dop-3
ADER	VD7	dopamine	dop-3
ADER	VD8	dopamine	dop-3
ADER	VD9	dopamine	dop-3
CEPDL	AS1	dopamine	dop-3
CEPDL	AS10	dopamine	dop-3
CEPDL	AS11	dopamine	dop-3
CEPDL	AS2	dopamine	dop-3
CEPDL	AS3	dopamine	dop-3
CEPDL	AS4	dopamine	dop-3
CEPDL	AS5	dopamine	dop-3
CEPDL	AS6	dopamine	dop-3
CEPDL	AS7	dopamine	dop-3
CEPDL	AS8	dopamine	dop-3
CEPDL	AS9	dopamine	dop-3
CEPDR	AS1	dopamine	dop-3
CEPDR	AS10	dopamine	dop-3
CEPDR	AS11	dopamine	dop-3
CEPDR	AS2	dopamine	dop-3
CEPDR	AS3	dopamine	dop-3
CEPDR	AS4	dopamine	dop-3
CEPDR	AS5	dopamine	dop-3
CEPDR	AS6	dopamine	dop-3
CEPDR	AS7	dopamine	dop-3
CEPDR	AS8	dopamine	dop-3
CEPDR	AS9	dopamine	dop-3
CEPVL	AS1	dopamine	dop-3
CEPVL	AS10	dopamine	dop-3
CEPVL	AS11	dopamine	dop-3
CEPVL	AS2	dopamine	dop-3
CEPVL	AS3	dopamine	dop-3
CEPVL	AS4	dopamine	dop-3
CEPVL	AS5	dopamine	dop-3
CEPVL	AS6	dopamine	dop-3
CEPVL	AS7	dopamine	dop-3
CEPVL	AS8	dopamine	dop-3
CEPVL	AS9	dopamine	dop-3
CEPVR	AS1	dopamine	dop-3
CEPVR	AS10	dopamine	dop-3
CEPVR	AS11	dopamine	dop-3
CEPVR	AS2	dopamine	dop-3
CEPVR	AS3	dopamine	dop-3
CEPVR	AS4	dopamine	dop-3
CEPVR	AS5	dopamine	dop-3
CEPVR	AS6	dopamine	dop-3
CEPVR	AS7	dopamine	dop-3
CEPVR	AS8	dopamine	dop-3
CEPVR	AS9	dopamine	dop-3
CEPDL	ASEL	dopamine	dop-3
CEPDL	ASER	dopamine	dop-3
CEPDR	ASEL	dopamine	dop-3
CEPDR	ASER	dopamine	dop-3
CEPVL	ASEL	dopamine	dop-3
CEPVL	ASER	dopamine	dop-3
CEPVR	ASEL	dopamine	dop-3
CEPVR	ASER	dopamine	dop-3
CEPDL	ASKL	dopamine	dop-3
CEPDL	ASKR	dopamine	dop-3
CEPDR	ASKL	dopamine	dop-3
CEPDR	ASKR	dopamine	dop-3
CEPVL	ASKL	dopamine	dop-3
CEPVL	ASKR	dopamine	dop-3
CEPVR	ASKL	dopamine	dop-3
CEPVR	ASKR	dopamine	dop-3
CEPDL	DA1	dopamine	dop-3
CEPDL	DA2	dopamine	dop-3
CEPDL	DA3	dopamine	dop-3
CEPDL	DA4	dopamine	dop-3
CEPDL	DA5	dopamine	dop-3
CEPDL	DA6	dopamine	dop-3
CEPDL	DA7	dopamine	dop-3
CEPDL	DA8	dopamine	dop-3
CEPDL	DA9	dopamine	dop-3
CEPDR	DA1	dopamine	dop-3
CEPDR	DA2	dopamine	dop-3
CEPDR	DA3	dopamine	dop-3
CEPDR	DA4	dopamine	dop-3
CEPDR	DA5	dopamine	dop-3
CEPDR	DA6	dopamine	dop-3
CEPDR	DA7	dopamine	dop-3
CEPDR	DA8	dopamine	dop-3
CEPDR	DA9	dopamine	dop-3
CEPVL	DA1	dopamine	dop-3
CEPVL	DA2	dopamine	dop-3
CEPVL	DA3	dopamine	dop-3
CEPVL	DA4	dopamine	dop-3
CEPVL	DA5	dopamine	dop-3
CEPVL	DA6	dopamine	dop-3
CEPVL	DA7	dopamine	dop-3
CEPVL	DA8	dopamine	dop-3
CEPVL	DA9	dopamine	dop-3
CEPVR	DA1	dopamine	dop-3
CEPVR	DA2	dopamine	dop-3
CEPVR	DA3	dopamine	dop-3
CEPVR	DA4	dopamine	dop-3
CEPVR	DA5	dopamine	dop-3
CEPVR	DA6	dopamine	dop-3
CEPVR	DA7	dopamine	dop-3
CEPVR	DA8	dopamine	dop-3
CEPVR	DA9	dopamine	dop-3
CEPDL	DB1	dopamine	dop-3
CEPDL	DB2	dopamine	dop-3
CEPDL	DB3	dopamine	dop-3
CEPDL	DB4	dopamine	dop-3
CEPDL	DB5	dopamine	dop-3
CEPDL	DB6	dopamine	dop-3
CEPDL	DB7	dopamine	dop-3
CEPDR	DB1	dopamine	dop-3
CEPDR	DB2	dopamine	dop-3
CEPDR	DB3	dopamine	dop-3
CEPDR	DB4	dopamine	dop-3
CEPDR	DB5	dopamine	dop-3
CEPDR	DB6	dopamine	dop-3
CEPDR	DB7	dopamine	dop-3
CEPVL	DB1	dopamine	dop-3
CEPVL	DB2	dopamine	dop-3
CEPVL	DB3	dopamine	dop-3
CEPVL	DB4	dopamine	dop-3
CEPVL	DB5	dopamine	dop-3
CEPVL	DB6	dopamine	dop-3
CEPVL	DB7	dopamine	dop-3
CEPVR	DB1	dopamine	dop-3
CEPVR	DB2	dopamine	dop-3
CEPVR	DB3	dopamine	dop-3
CEPVR	DB4	dopamine	dop-3
CEPVR	DB5	dopamine	dop-3
CEPVR	DB6	dopamine	dop-3
CEPVR	DB7	dopamine	dop-3
CEPDL	DD1	dopamine	dop-3
CEPDL	DD2	dopamine	dop-3
CEPDL	DD3	dopamine	dop-3
CEPDL	DD4	dopamine	dop-3
CEPDL	DD5	dopamine	dop-3
CEPDL	DD6	dopamine	dop-3
CEPDR	DD1	dopamine	dop-3
CEPDR	DD2	dopamine	dop-3
CEPDR	DD3	dopamine	dop-3
CEPDR	DD4	dopamine	dop-3
CEPDR	DD5	dopamine	dop-3
CEPDR	DD6	dopamine	dop-3
CEPVL	DD1	dopamine	dop-3
CEPVL	DD2	dopamine	dop-3
CEPVL	DD3	dopamine	dop-3
CEPVL	DD4	dopamine	dop-3
CEPVL	DD5	dopamine	dop-3
CEPVL	DD6	dopamine	dop-3
CEPVR	DD1	dopamine	dop-3
CEPVR	DD2	dopamine	dop-3
CEPVR	DD3	dopamine	dop-3
CEPVR	DD4	dopamine	dop-3
CEPVR	DD5	dopamine	dop-3
CEPVR	DD6	dopamine	dop-3
CEPDL	NSML	dopamine	dop-3
CEPDL	NSMR	dopamine	dop-3
CEPDR	NSML	dopamine	dop-3
CEPDR	NSMR	dopamine	dop-3
CEPVL	NSML	dopamine	dop-3
CEPVL	NSMR	dopamine	dop-3
CEPVR	NSML	dopamine	dop-3
CEPVR	NSMR	dopamine	dop-3
CEPDL	PVDL	dopamine	dop-3
CEPDL	PVDR	dopamine	dop-3
CEPDR	PVDL	dopamine	dop-3
CEPDR	PVDR	dopamine	dop-3
CEPVL	PVDL	dopamine	dop-3
CEPVL	PVDR	dopamine	dop-3
CEPVR	PVDL	dopamine	dop-3
CEPVR	PVDR	dopamine	dop-3
CEPDL	RICL	dopamine	dop-3
CEPDL	RICR	dopamine	dop-3
CEPDR	RICL	dopamine	dop-3
CEPDR	RICR	dopamine	dop-3
CEPVL	RICL	dopamine	dop-3
CEPVL	RICR	dopamine	dop-3
CEPVR	RICL	dopamine	dop-3
CEPVR	RICR	dopamine	dop-3
CEPDL	SIADL	dopamine	dop-3
CEPDL	SIADR	dopamine	dop-3
CEPDL	SIAVL	dopamine	dop-3
CEPDL	SIAVR	dopamine	dop-3
CEPDR	SIADL	dopamine	dop-3
CEPDR	SIADR	dopamine	dop-3
CEPDR	SIAVL	dopamine	dop-3
CEPDR	SIAVR	dopamine	dop-3
CEPVL	SIADL	dopamine	dop-3
CEPVL	SIADR	dopamine	dop-3
CEPVL	SIAVL	dopamine	dop-3
CEPVL	SIAVR	dopamine	dop-3
CEPVR	SIADL	dopamine	dop-3
CEPVR	SIADR	dopamine	dop-3
CEPVR	SIAVL	dopamine	dop-3
CEPVR	SIAVR	dopamine	dop-3
CEPDL	VA1	dopamine	dop-3
CEPDL	VA10	dopamine	dop-3
CEPDL	VA11	dopamine	dop-3
CEPDL	VA12	dopamine	dop-3
CEPDL	VA2	dopamine	dop-3
CEPDL	VA3	dopamine	dop-3
CEPDL	VA4	dopamine	dop-3
CEPDL	VA5	dopamine	dop-3
CEPDL	VA6	dopamine	dop-3
CEPDL	VA7	dopamine	dop-3
CEPDL	VA8	dopamine	dop-3
CEPDL	VA9	dopamine	dop-3
CEPDR	VA1	dopamine	dop-3
CEPDR	VA10	dopamine	dop-3
CEPDR	VA11	dopamine	dop-3
CEPDR	VA12	dopamine	dop-3
CEPDR	VA2	dopamine	dop-3
CEPDR	VA3	dopamine	dop-3
CEPDR	VA4	dopamine	dop-3
CEPDR	VA5	dopamine	dop-3
CEPDR	VA6	dopamine	dop-3
CEPDR	VA7	dopamine	dop-3
CEPDR	VA8	dopamine	dop-3
CEPDR	VA9	dopamine	dop-3
CEPVL	VA1	dopamine	dop-3
CEPVL	VA10	dopamine	dop-3
CEPVL	VA11	dopamine	dop-3
CEPVL	VA12	dopamine	dop-3
CEPVL	VA2	dopamine	dop-3
CEPVL	VA3	dopamine	dop-3
CEPVL	VA4	dopamine	dop-3
CEPVL	VA5	dopamine	dop-3
CEPVL	VA6	dopamine	dop-3
CEPVL	VA7	dopamine	dop-3
CEPVL	VA8	dopamine	dop-3
CEPVL	VA9	dopamine	dop-3
CEPVR	VA1	dopamine	dop-3
CEPVR	VA10	dopamine	dop-3
CEPVR	VA11	dopamine	dop-3
CEPVR	VA12	dopamine	dop-3
CEPVR	VA2	dopamine	dop-3
CEPVR	VA3	dopamine	dop-3
CEPVR	VA4	dopamine	dop-3
CEPVR	VA5	dopamine	dop-3
CEPVR	VA6	dopamine	dop-3
CEPVR	VA7	dopamine	dop-3
CEPVR	VA8	dopamine	dop-3
CEPVR	VA9	dopamine	dop-3
CEPDL	VB1	dopamine	dop-3
CEPDL	VB10	dopamine	dop-3
CEPDL	VB11	dopamine	dop-3
CEPDL	VB2	dopamine	dop-3
CEPDL	VB3	dopamine	dop-3
CEPDL	VB4	dopamine	dop-3
CEPDL	VB5	dopamine	dop-3
CEPDL	VB6	dopamine	dop-3
CEPDL	VB7	dopamine	dop-3
CEPDL	VB8	dopamine	dop-3
CEPDL	VB9	dopamine	dop-3
CEPDR	VB1	dopamine	dop-3
CEPDR	VB10	dopamine	dop-3
CEPDR	VB11	dopamine	dop-3
CEPDR	VB2	dopamine	dop-3
CEPDR	VB3	dopamine	dop-3
CEPDR	VB4	dopamine	dop-3
CEPDR	VB5	dopamine	dop-3
CEPDR	VB6	dopamine	dop-3
CEPDR	VB7	dopamine	dop-3
CEPDR	VB8	dopamine	dop-3
CEPDR	VB9	dopamine	dop-3
CEPVL	VB1	dopamine	dop-3
CEPVL	VB10	dopamine	dop-3
CEPVL	VB11	dopamine	dop-3
CEPVL	VB2	dopamine	dop-3
CEPVL	VB3	dopamine	dop-3
CEPVL	VB4	dopamine	dop-3
CEPVL	VB5	dopamine	dop-3
CEPVL	VB6	dopamine	dop-3
CEPVL	VB7	dopamine	dop-3
CEPVL	VB8	dopamine	dop-3
CEPVL	VB9	dopamine	dop-3
CEPVR	VB1	dopamine	dop-3
CEPVR	VB10	dopamine	dop-3
CEPVR	VB11	dopamine	dop-3
CEPVR	VB2	dopamine	dop-3
CEPVR	VB3	dopamine	dop-3
CEPVR	VB4	dopamine	dop-3
CEPVR	VB5	dopamine	dop-3
CEPVR	VB6	dopamine	dop-3
CEPVR	VB7	dopamine	dop-3
CEPVR	VB8	dopamine	dop-3
CEPVR	VB9	dopamine	dop-3
CEPDL	VD1	dopamine	dop-3
CEPDL	VD10	dopamine	dop-3
CEPDL	VD11	dopamine	dop-3
CEPDL	VD12	dopamine	dop-3
CEPDL	VD13	dopamine	dop-3
CEPDL	VD2	dopamine	dop-3
CEPDL	VD3	dopamine	dop-3
CEPDL	VD4	dopamine	dop-3
CEPDL	VD5	dopamine	dop-3
CEPDL	VD6	dopamine	dop-3
CEPDL	VD7	dopamine	dop-3
CEPDL	VD8	dopamine	dop-3
CEPDL	VD9	dopamine	dop-3
CEPDR	VD1	dopamine	dop-3
CEPDR	VD10	dopamine	dop-3
CEPDR	VD11	dopamine	dop-3
CEPDR	VD12	dopamine	dop-3
CEPDR	VD13	dopamine	dop-3
CEPDR	VD2	dopamine	dop-3
CEPDR	VD3	dopamine	dop-3
CEPDR	VD4	dopamine	dop-3
CEPDR	VD5	dopamine	dop-3
CEPDR	VD6	dopamine	dop-3
CEPDR	VD7	dopamine	dop-3
CEPDR	VD8	dopamine	dop-3
CEPDR	VD9	dopamine	dop-3
CEPVL	VD1	dopamine	dop-3
CEPVL	VD10	dopamine	dop-3
CEPVL	VD11	dopamine	dop-3
CEPVL	VD12	dopamine	dop-3
CEPVL	VD13	dopamine	dop-3
CEPVL	VD2	dopamine	dop-3
CEPVL	VD3	dopamine	dop-3
CEPVL	VD4	dopamine	dop-3
CEPVL	VD5	dopamine	dop-3
CEPVL	VD6	dopamine	dop-3
CEPVL	VD7	dopamine	dop-3
CEPVL	VD8	dopamine	dop-3
CEPVL	VD9	dopamine	dop-3
CEPVR	VD1	dopamine	dop-3
CEPVR	VD10	dopamine	dop-3
CEPVR	VD11	dopamine	dop-3
CEPVR	VD12	dopamine	dop-3
CEPVR	VD13	dopamine	dop-3
CEPVR	VD2	dopamine	dop-3
CEPVR	VD3	dopamine	dop-3
CEPVR	VD4	dopamine	dop-3
CEPVR	VD5	dopamine	dop-3
CEPVR	VD6	dopamine	dop-3
CEPVR	VD7	dopamine	dop-3
CEPVR	VD8	dopamine	dop-3
CEPVR	VD9	dopamine	dop-3
PDEL	AS1	dopamine	dop-3
PDEL	AS10	dopamine	dop-3
PDEL	AS11	dopamine	dop-3
PDEL	AS2	dopamine	dop-3
PDEL	AS3	dopamine	dop-3
PDEL	AS4	dopamine	dop-3
PDEL	AS5	dopamine	dop-3
PDEL	AS6	dopamine	dop-3
PDEL	AS7	dopamine	dop-3
PDEL	AS8	dopamine	dop-3
PDEL	AS9	dopamine	dop-3
PDER	AS1	dopamine	dop-3
PDER	AS10	dopamine	dop-3
PDER	AS11	dopamine	dop-3
PDER	AS2	dopamine	dop-3
PDER	AS3	dopamine	dop-3
PDER	AS4	dopamine	dop-3
PDER	AS5	dopamine	dop-3
PDER	AS6	dopamine	dop-3
PDER	AS7	dopamine	dop-3
PDER	AS8	dopamine	dop-3
PDER	AS9	dopamine	dop-3
PDEL	ASEL	dopamine	dop-3
PDEL	ASER	dopamine	dop-3
PDER	ASEL	dopamine	dop-3
PDER	ASER	dopamine	dop-3
PDEL	ASKL	dopamine	dop-3
PDEL	ASKR	dopamine	dop-3
PDER	ASKL	dopamine	dop-3
PDER	ASKR	dopamine	dop-3
PDEL	DA1	dopamine	dop-3
PDEL	DA2	dopamine	dop-3
PDEL	DA3	dopamine	dop-3
PDEL	DA4	dopamine	dop-3
PDEL	DA5	dopamine	dop-3
PDEL	DA6	dopamine	dop-3
PDEL	DA7	dopamine	dop-3
PDEL	DA8	dopamine	dop-3
PDEL	DA9	dopamine	dop-3
PDER	DA1	dopamine	dop-3
PDER	DA2	dopamine	dop-3
PDER	DA3	dopamine	dop-3
PDER	DA4	dopamine	dop-3
PDER	DA5	dopamine	dop-3
PDER	DA6	dopamine	dop-3
PDER	DA7	dopamine	dop-3
PDER	DA8	dopamine	dop-3
PDER	DA9	dopamine	dop-3
PDEL	DB1	dopamine	dop-3
PDEL	DB2	dopamine	dop-3
PDEL	DB3	dopamine	dop-3
PDEL	DB4	dopamine	dop-3
PDEL	DB5	dopamine	dop-3
PDEL	DB6	dopamine	dop-3
PDEL	DB7	dopamine	dop-3
PDER	DB1	dopamine	dop-3
PDER	DB2	dopamine	dop-3
PDER	DB3	dopamine	dop-3
PDER	DB4	dopamine	dop-3
PDER	DB5	dopamine	dop-3
PDER	DB6	dopamine	dop-3
PDER	DB7	dopamine	dop-3
PDEL	DD1	dopamine	dop-3
PDEL	DD2	dopamine	dop-3
PDEL	DD3	dopamine	dop-3
PDEL	DD4	dopamine	dop-3
PDEL	DD5	dopamine	dop-3
PDEL	DD6	dopamine	dop-3
PDER	DD1	dopamine	dop-3
PDER	DD2	dopamine	dop-3
PDER	DD3	dopamine	dop-3
PDER	DD4	dopamine	dop-3
PDER	DD5	dopamine	dop-3
PDER	DD6	dopamine	dop-3
PDEL	NSML	dopamine	dop-3
PDEL	NSMR	dopamine	dop-3
PDER	NSML	dopamine	dop-3
PDER	NSMR	dopamine	dop-3
PDEL	PVDL	dopamine	dop-3
PDEL	PVDR	dopamine	dop-3
PDER	PVDL	dopamine	dop-3
PDER	PVDR	dopamine	dop-3
PDEL	RICL	dopamine	dop-3
PDEL	RICR	dopamine	dop-3
PDER	RICL	dopamine	dop-3
PDER	RICR	dopamine	dop-3
PDEL	SIADL	dopamine	dop-3
PDEL	SIADR	dopamine	dop-3
PDEL	SIAVL	dopamine	dop-3
PDEL	SIAVR	dopamine	dop-3
PDER	SIADL	dopamine	dop-3
PDER	SIADR	dopamine	dop-3
PDER	SIAVL	dopamine	dop-3
PDER	SIAVR	dopamine	dop-3
PDEL	VA1	dopamine	dop-3
PDEL	VA10	dopamine	dop-3
PDEL	VA11	dopamine	dop-3
PDEL	VA12	dopamine	dop-3
PDEL	VA2	dopamine	dop-3
PDEL	VA3	dopamine	dop-3
PDEL	VA4	dopamine	dop-3
PDEL	VA5	dopamine	dop-3
PDEL	VA6	dopamine	dop-3
PDEL	VA7	dopamine	dop-3
PDEL	VA8	dopamine	dop-3
PDEL	VA9	dopamine	dop-3
PDER	VA1	dopamine	dop-3
PDER	VA10	dopamine	dop-3
PDER	VA11	dopamine	dop-3
PDER	VA12	dopamine	dop-3
PDER	VA2	dopamine	dop-3
PDER	VA3	dopamine	dop-3
PDER	VA4	dopamine	dop-3
PDER	VA5	dopamine	dop-3
PDER	VA6	dopamine	dop-3
PDER	VA7	dopamine	dop-3
PDER	VA8	dopamine	dop-3
PDER	VA9	dopamine	dop-3
PDEL	VB1	dopamine	dop-3
PDEL	VB10	dopamine	dop-3
PDEL	VB11	dopamine	dop-3
PDEL	VB2	dopamine	dop-3
PDEL	VB3	dopamine	dop-3
PDEL	VB4	dopamine	dop-3
PDEL	VB5	dopamine	dop-3
PDEL	VB6	dopamine	dop-3
PDEL	VB7	dopamine	dop-3
PDEL	VB8	dopamine	dop-3
PDEL	VB9	dopamine	dop-3
PDER	VB1	dopamine	dop-3
PDER	VB10	dopamine	dop-3
PDER	VB11	dopamine	dop-3
PDER	VB2	dopamine	dop-3
PDER	VB3	dopamine	dop-3
PDER	VB4	dopamine	dop-3
PDER	VB5	dopamine	dop-3
PDER	VB6	dopamine	dop-3
PDER	VB7	dopamine	dop-3
PDER	VB8	dopamine	dop-3
PDER	VB9	dopamine	dop-3
PDEL	VD1	dopamine	dop-3
PDEL	VD10	dopamine	dop-3
PDEL	VD11	dopamine	dop-3
PDEL	VD12	dopamine	dop-3
PDEL	VD13	dopamine	dop-3
PDEL	VD2	dopamine	dop-3
PDEL	VD3	dopamine	dop-3
PDEL	VD4	dopamine	dop-3
PDEL	VD5	dopamine	dop-3
PDEL	VD6	dopamine	dop-3
PDEL	VD7	dopamine	dop-3
PDEL	VD8	dopamine	dop-3
PDEL	VD9	dopamine	dop-3
PDER	VD1	dopamine	dop-3
PDER	VD10	dopamine	dop-3
PDER	VD11	dopamine	dop-3
PDER	VD12	dopamine	dop-3
PDER	VD13	dopamine	dop-3
PDER	VD2	dopamine	dop-3
PDER	VD3	dopamine	dop-3
PDER	VD4	dopamine	dop-3
PDER	VD5	dopamine	dop-3
PDER	VD6	dopamine	dop-3
PDER	VD7	dopamine	dop-3
PDER	VD8	dopamine	dop-3
PDER	VD9	dopamine	dop-3
ADEL	ASGL	dopamine	dop-4
ADEL	ASGR	dopamine	dop-4
ADER	ASGL	dopamine	dop-4
ADER	ASGR	dopamine	dop-4
ADEL	AVL	dopamine	dop-4
ADER	AVL	dopamine	dop-4
ADEL	CANL	dopamine	dop-4
ADEL	CANR	dopamine	dop-4
ADER	CANL	dopamine	dop-4
ADER	CANR	dopamine	dop-4
ADEL	I1L	dopamine	dop-4
ADEL	I1R	dopamine	dop-4
ADER	I1L	dopamine	dop-4
ADER	I1R	dopamine	dop-4
ADEL	I2L	dopamine	dop-4
ADEL	I2R	dopamine	dop-4
ADER	I2L	dopamine	dop-4
ADER	I2R	dopamine	dop-4
ADEL	PQR	dopamine	dop-4
ADER	PQR	dopamine	dop-4
CEPDL	ASGL	dopamine	dop-4
CEPDL	ASGR	dopamine	dop-4
CEPDR	ASGL	dopamine	dop-4
CEPDR	ASGR	dopamine	dop-4
CEPVL	ASGL	dopamine	dop-4
CEPVL	ASGR	dopamine	dop-4
CEPVR	ASGL	dopamine	dop-4
CEPVR	ASGR	dopamine	dop-4
CEPDL	AVL	dopamine	dop-4
CEPDR	AVL	dopamine	dop-4
CEPVL	AVL	dopamine	dop-4
CEPVR	AVL	dopamine	dop-4
CEPDL	CANL	dopamine	dop-4
CEPDL	CANR	dopamine	dop-4
CEPDR	CANL	dopamine	dop-4
CEPDR	CANR	dopamine	dop-4
CEPVL	CANL	dopamine	dop-4
CEPVL	CANR	dopamine	dop-4
CEPVR	CANL	dopamine	dop-4
CEPVR	CANR	dopamine	dop-4
CEPDL	I1L	dopamine	dop-4
CEPDL	I1R	dopamine	dop-4
CEPDR	I1L	dopamine	dop-4
CEPDR	I1R	dopamine	dop-4
CEPVL	I1L	dopamine	dop-4
CEPVL	I1R	dopamine	dop-4
CEPVR	I1L	dopamine	dop-4
CEPVR	I1R	dopamine	dop-4
CEPDL	I2L	dopamine	dop-4
CEPDL	I2R	dopamine	dop-4
CEPDR	I2L	dopamine	dop-4
CEPDR	I2R	dopamine	dop-4
CEPVL	I2L	dopamine	dop-4
CEPVL	I2R	dopamine	dop-4
CEPVR	I2L	dopamine	dop-4
CEPVR	I2R	dopamine	dop-4
CEPDL	PQR	dopamine	dop-4
CEPDR	PQR	dopamine	dop-4
CEPVL	PQR	dopamine	dop-4
CEPVR	PQR	dopamine	dop-4
PDEL	ASGL	dopamine	dop-4
PDEL	ASGR	dopamine	dop-4
PDER	ASGL	dopamine	dop-4
PDER	ASGR	dopamine	dop-4
PDEL	AVL	dopamine	dop-4
PDER	AVL	dopamine	dop-4
PDEL	CANL	dopamine	dop-4
PDEL	CANR	dopamine	dop-4
PDER	CANL	dopamine	dop-4
PDER	CANR	dopamine	dop-4
PDEL	I1L	dopamine	dop-4
PDEL	I1R	dopamine	dop-4
PDER	I1L	dopamine	dop-4
PDER	I1R	dopamine	dop-4
PDEL	I2L	dopamine	dop-4
PDEL	I2R	dopamine	dop-4
PDER	I2L	dopamine	dop-4
PDER	I2R	dopamine	dop-4
PDEL	PQR	dopamine	dop-4
PDER	PQR	dopamine	dop-4
ADEL	AIML	dopamine	lgc-53
ADEL	AIMR	dopamine	lgc-53
ADER	AIML	dopamine	lgc-53
ADER	AIMR	dopamine	lgc-53
ADEL	AVFL	dopamine	lgc-53
ADEL	AVFR	dopamine	lgc-53
ADER	AVFL	dopamine	lgc-53
ADER	AVFR	dopamine	lgc-53
ADEL	CANL	dopamine	lgc-53
ADEL	CANR	dopamine	lgc-53
ADER	CANL	dopamine	lgc-53
ADER	CANR	dopamine	lgc-53
ADEL	FLPL	dopamine	lgc-53
ADEL	FLPR	dopamine	lgc-53
ADER	FLPL	dopamine	lgc-53
ADER	FLPR	dopamine	lgc-53
ADEL	HSNL	dopamine	lgc-53
ADEL	HSNR	dopamine	lgc-53
ADER	HSNL	dopamine	lgc-53
ADER	HSNR	dopamine	lgc-53
ADEL	IL2DL	dopamine	lgc-53
ADEL	IL2DR	dopamine	lgc-53
ADEL	IL2L	dopamine	lgc-53
ADEL	IL2R	dopamine	lgc-53
ADEL	IL2VL	dopamine	lgc-53
ADEL	IL2VR	dopamine	lgc-53
ADER	IL2DL	dopamine	lgc-53
ADER	IL2DR	dopamine	lgc-53
ADER	IL2L	dopamine	lgc-53
ADER	IL2R	dopamine	lgc-53
ADER	IL2VL	dopamine	lgc-53
ADER	IL2VR	dopamine	lgc-53
ADEL	PVDL	dopamine	lgc-53
ADEL	PVDR	dopamine	lgc-53
ADER	PVDL	dopamine	lgc-53
ADER	PVDR	dopamine	lgc-53
ADEL	URYDL	dopamine	lgc-53
ADEL	URYDR	dopamine	lgc-53
ADEL	URYVL	dopamine	lgc-53
ADEL	URYVR	dopamine	lgc-53
ADER	URYDL	dopamine	lgc-53
ADER	URYDR	dopamine	lgc-53
ADER	URYVL	dopamine	lgc-53
ADER	URYVR	dopamine	lgc-53
ADEL	VA1	dopamine	lgc-53
ADEL	VA10	dopamine	lgc-53
ADEL	VA11	dopamine	lgc-53
ADEL	VA12	dopamine	lgc-53
ADEL	VA2	dopamine	lgc-53
ADEL	VA3	dopamine	lgc-53
ADEL	VA4	dopamine	lgc-53
ADEL	VA5	dopamine	lgc-53
ADEL	VA6	dopamine	lgc-53
ADEL	VA7	dopamine	lgc-53
ADEL	VA8	dopamine	lgc-53
ADEL	VA9	dopamine	lgc-53
ADER	VA1	dopamine	lgc-53
ADER	VA10	dopamine	lgc-53
ADER	VA11	dopamine	lgc-53
ADER	VA12	dopamine	lgc-53
ADER	VA2	dopamine	lgc-53
ADER	VA3	dopamine	lgc-53
ADER	VA4	dopamine	lgc-53
ADER	VA5	dopamine	lgc-53
ADER	VA6	dopamine	lgc-53
ADER	VA7	dopamine	lgc-53
ADER	VA8	dopamine	lgc-53
ADER	VA9	dopamine	lgc-53
CEPDL	AIML	dopamine	lgc-53
CEPDL	AIMR	dopamine	lgc-53
CEPDR	AIML	dopamine	lgc-53
CEPDR	AIMR	dopamine	lgc-53
CEPVL	AIML	dopamine	lgc-53
CEPVL	AIMR	dopamine	lgc-53
CEPVR	AIML	dopamine	lgc-53
CEPVR	AIMR	dopamine	lgc-53
CEPDL	AVFL	dopamine	lgc-53
CEPDL	AVFR	dopamine	lgc-53
CEPDR	AVFL	dopamine	lgc-53
CEPDR	AVFR	dopamine	lgc-53
CEPVL	AVFL	dopamine	lgc-53
CEPVL	AVFR	dopamine	lgc-53
CEPVR	AVFL	dopamine	lgc-53
CEPVR	AVFR	dopamine	lgc-53
CEPDL	CANL	dopamine	lgc-53
CEPDL	CANR	dopamine	lgc-53
CEPDR	CANL	dopamine	lgc-53
CEPDR	CANR	dopamine	lgc-53
CEPVL	CANL	dopamine	lgc-53
CEPVL	CANR	dopamine	lgc-53
CEPVR	CANL	dopamine	lgc-53
CEPVR	CANR	dopamine	lgc-53
CEPDL	FLPL	dopamine	lgc-53
CEPDL	FLPR	dopamine	lgc-53
CEPDR	FLPL	dopamine	lgc-53
CEPDR	FLPR	dopamine	lgc-53
CEPVL	FLPL	dopamine	lgc-53
CEPVL	FLPR	dopamine	lgc-53
CEPVR	FLPL	dopamine	lgc-53
CEPVR	FLPR	dopamine	lgc-53
CEPDL	HSNL	dopamine	lgc-53
CEPDL	HSNR	dopamine	lgc-53
CEPDR	HSNL	dopamine	lgc-53
CEPDR	HSNR	dopamine	lgc-53
CEPVL	HSNL	dopamine	lgc-53
CEPVL	HSNR	dopamine	lgc-53
CEPVR	HSNL	dopamine	lgc-53
CEPVR	HSNR	dopamine	lgc-53
CEPDL	IL2DL	dopamine	lgc-53
CEPDL	IL2DR	dopamine	lgc-53
CEPDL	IL2L	dopamine	lgc-53
CEPDL	IL2R	dopamine	lgc-53
CEPDL	IL2VL	dopamine	lgc-53
CEPDL	IL2VR	dopamine	lgc-53
CEPDR	IL2DL	dopamine	lgc-53
CEPDR	IL2DR	dopamine	lgc-53
CEPDR	IL2L	dopamine	lgc-53
CEPDR	IL2R	dopamine	lgc-53
CEPDR	IL2VL	dopamine	lgc-53
CEPDR	IL2VR	dopamine	lgc-53
CEPVL	IL2DL	dopamine	lgc-53
CEPVL	IL2DR	dopamine	lgc-53
CEPVL	IL2L	dopamine	lgc-53
CEPVL	IL2R	dopamine	lgc-53
CEPVL	IL2VL	dopamine	lgc-53
CEPVL	IL2VR	dopamine	lgc-53
CEPVR	IL2DL	dopamine	lgc-53
CEPVR	IL2DR	dopamine	lgc-53
CEPVR	IL2L	dopamine	lgc-53
CEPVR	IL2R	dopamine	lgc-53
CEPVR	IL2VL	dopamine	lgc-53
CEPVR	IL2VR	dopamine	lgc-53
CEPDL	PVDL	dopamine	lgc-53
CEPDL	PVDR	dopamine	lgc-53
CEPDR	PVDL	dopamine	lgc-53
CEPDR	PVDR	dopamine	lgc-53
CEPVL	PVDL	dopamine	lgc-53
CEPVL	PVDR	dopamine	lgc-53
CEPVR	PVDL	dopamine	lgc-53
CEPVR	PVDR	dopamine	lgc-53
CEPDL	URYDL	dopamine	lgc-53
CEPDL	URYDR	dopamine	lgc-53
CEPDL	URYVL	dopamine	lgc-53
CEPDL	URYVR	dopamine	lgc-53
CEPDR	URYDL	dopamine	lgc-53
CEPDR	URYDR	dopamine	lgc-53
CEPDR	URYVL	dopamine	lgc-53
CEPDR	URYVR	dopamine	lgc-53
CEPVL	URYDL	dopamine	lgc-53
CEPVL	URYDR	dopamine	lgc-53
CEPVL	URYVL	dopamine	lgc-53
CEPVL	URYVR	dopamine	lgc-53
CEPVR	URYDL	dopamine	lgc-53
CEPVR	URYDR	dopamine	lgc-53
CEPVR	URYVL	dopamine	lgc-53
CEPVR	URYVR	dopamine	lgc-53
CEPDL	VA1	dopamine	lgc-53
CEPDL	VA10	dopamine	lgc-53
CEPDL	VA11	dopamine	lgc-53
CEPDL	VA12	dopamine	lgc-53
CEPDL	VA2	dopamine	lgc-53
CEPDL	VA3	dopamine	lgc-53
CEPDL	VA4	dopamine	lgc-53
CEPDL	VA5	dopamine	lgc-53
CEPDL	VA6	dopamine	lgc-53
CEPDL	VA7	dopamine	lgc-53
CEPDL	VA8	dopamine	lgc-53
CEPDL	VA9	dopamine	lgc-53
CEPDR	VA1	dopamine	lgc-53
CEPDR	VA10	dopamine	lgc-53
CEPDR	VA11	dopamine	lgc-53
CEPDR	VA12	dopamine	lgc-53
CEPDR	VA2	dopamine	lgc-53
CEPDR	VA3	dopamine	lgc-53
CEPDR	VA4	dopamine	lgc-53
CEPDR	VA5	dopamine	lgc-53
CEPDR	VA6	dopamine	lgc-53
CEPDR	VA7	dopamine	lgc-53
CEPDR	VA8	dopamine	lgc-53
CEPDR	VA9	dopamine	lgc-53
CEPVL	VA1	dopamine	lgc-53
CEPVL	VA10	dopamine	lgc-53
CEPVL	VA11	dopamine	lgc-53
CEPVL	VA12	dopamine	lgc-53
CEPVL	VA2	dopamine	lgc-53
CEPVL	VA3	dopamine	lgc-53
[truncated: 626 more rows]
