# Supplementary material for: The Multilayer Connectome of Caenorhabditis elegans
Source: PLoS Comput Biol. 2016 Dec 16;12(12):e1005283. doi: 10.1371/journal.pcbi.1005283 (PMC5215746; doi:10.1371/journal.pcbi.1005283)
Supplement: S1 Dataset — (ZIP) [file pcbi.1005283.s004.zip › S1 Dataset. Included are edge lists and source data for monoamine and neuropeptide networks/edge_lists/edgelist_MA_classes.csv]

RIM	ALM	tyramine	lgc-55
RIM	ALN	tyramine	lgc-55
RIM	AVB	tyramine	lgc-55
RIM	AVM	tyramine	lgc-55
RIM	HSN	tyramine	lgc-55
RIM	IL1	tyramine	lgc-55
RIM	RMD	tyramine	lgc-55
RIM	SDQ	tyramine	lgc-55
RIM	SMD	tyramine	lgc-55
RIM	AIY	tyramine	ser-2
RIM	AIZ	tyramine	ser-2
RIM	ALN	tyramine	ser-2
RIM	AUA	tyramine	ser-2
RIM	AVH	tyramine	ser-2
RIM	BDU	tyramine	ser-2
RIM	CAN	tyramine	ser-2
RIM	DA9	tyramine	ser-2
RIM	DVA	tyramine	ser-2
RIM	LUA	tyramine	ser-2
RIM	NSM	tyramine	ser-2
RIM	OLL	tyramine	ser-2
RIM	PDA	tyramine	ser-2
RIM	PVC	tyramine	ser-2
RIM	PVD	tyramine	ser-2
RIM	PVT	tyramine	ser-2
RIM	RIA	tyramine	ser-2
RIM	RIC	tyramine	ser-2
RIM	RID	tyramine	ser-2
RIM	RME	tyramine	ser-2
RIM	SAB	tyramine	ser-2
RIM	SDQ	tyramine	ser-2
RIM	SIA	tyramine	ser-2
RIM	VD	tyramine	ser-2
RIM	ALM	tyramine	tyra-2
RIM	ASE	tyramine	tyra-2
RIM	ASG	tyramine	tyra-2
RIM	ASH	tyramine	tyra-2
RIM	ASI	tyramine	tyra-2
RIM	CAN	tyramine	tyra-2
RIM	MC	tyramine	tyra-2
RIM	NSM	tyramine	tyra-2
RIM	PVD	tyramine	tyra-2
RIM	ADE	tyramine	tyra-3
RIM	ADL	tyramine	tyra-3
RIM	AFD	tyramine	tyra-3
RIM	AIM	tyramine	tyra-3
RIM	ASK	tyramine	tyra-3
RIM	AUA	tyramine	tyra-3
RIM	AWC	tyramine	tyra-3
RIM	BAG	tyramine	tyra-3
RIM	CEP	tyramine	tyra-3
RIM	OLQ	tyramine	tyra-3
RIM	PVT	tyramine	tyra-3
RIM	SDQ	tyramine	tyra-3
RIC	ADE	octopamine	octr-1
RIC	AIY	octopamine	octr-1
RIC	ASH	octopamine	octr-1
RIC	ASI	octopamine	octr-1
RIC	CEP	octopamine	octr-1
RIC	ASH	octopamine	ser-3
RIC	PHA	octopamine	ser-3
RIC	PHB	octopamine	ser-3
RIC	PVQ	octopamine	ser-3
RIC	SIA	octopamine	ser-3
RIC	ADL	octopamine	ser-6
RIC	ASI	octopamine	ser-6
RIC	AWB	octopamine	ser-6
RIC	RIC	octopamine	ser-6
RIC	SIA	octopamine	ser-6
ADE	ALM	dopamine	dop-1
ADE	ALN	dopamine	dop-1
ADE	AS	dopamine	dop-1
ADE	AUA	dopamine	dop-1
ADE	AVM	dopamine	dop-1
ADE	DA	dopamine	dop-1
ADE	DB	dopamine	dop-1
ADE	PHC	dopamine	dop-1
ADE	PLM	dopamine	dop-1
ADE	PLN	dopamine	dop-1
ADE	PVD	dopamine	dop-1
ADE	PVQ	dopamine	dop-1
ADE	RIB	dopamine	dop-1
ADE	RIM	dopamine	dop-1
ADE	RIS	dopamine	dop-1
ADE	VA	dopamine	dop-1
ADE	VB	dopamine	dop-1
CEP	ALM	dopamine	dop-1
CEP	ALN	dopamine	dop-1
CEP	AS	dopamine	dop-1
CEP	AUA	dopamine	dop-1
CEP	AVM	dopamine	dop-1
CEP	DA	dopamine	dop-1
CEP	DB	dopamine	dop-1
CEP	PHC	dopamine	dop-1
CEP	PLM	dopamine	dop-1
CEP	PLN	dopamine	dop-1
CEP	PVD	dopamine	dop-1
CEP	PVQ	dopamine	dop-1
CEP	RIB	dopamine	dop-1
CEP	RIM	dopamine	dop-1
CEP	RIS	dopamine	dop-1
CEP	VA	dopamine	dop-1
CEP	VB	dopamine	dop-1
PDE	ALM	dopamine	dop-1
PDE	ALN	dopamine	dop-1
PDE	AS	dopamine	dop-1
PDE	AUA	dopamine	dop-1
PDE	AVM	dopamine	dop-1
PDE	DA	dopamine	dop-1
PDE	DB	dopamine	dop-1
PDE	PHC	dopamine	dop-1
PDE	PLM	dopamine	dop-1
PDE	PLN	dopamine	dop-1
PDE	PVD	dopamine	dop-1
PDE	PVQ	dopamine	dop-1
PDE	RIB	dopamine	dop-1
PDE	RIM	dopamine	dop-1
PDE	RIS	dopamine	dop-1
PDE	VA	dopamine	dop-1
PDE	VB	dopamine	dop-1
ADE	ADE	dopamine	dop-2
ADE	CEP	dopamine	dop-2
ADE	PDA	dopamine	dop-2
ADE	PDE	dopamine	dop-2
ADE	RIA	dopamine	dop-2
ADE	RID	dopamine	dop-2
ADE	SIA	dopamine	dop-2
ADE	SIB	dopamine	dop-2
CEP	ADE	dopamine	dop-2
CEP	CEP	dopamine	dop-2
CEP	PDA	dopamine	dop-2
CEP	PDE	dopamine	dop-2
CEP	RIA	dopamine	dop-2
CEP	RID	dopamine	dop-2
CEP	SIA	dopamine	dop-2
CEP	SIB	dopamine	dop-2
PDE	ADE	dopamine	dop-2
PDE	CEP	dopamine	dop-2
PDE	PDA	dopamine	dop-2
PDE	PDE	dopamine	dop-2
PDE	RIA	dopamine	dop-2
PDE	RID	dopamine	dop-2
PDE	SIA	dopamine	dop-2
PDE	SIB	dopamine	dop-2
ADE	AS	dopamine	dop-3
ADE	ASE	dopamine	dop-3
ADE	ASK	dopamine	dop-3
ADE	DA	dopamine	dop-3
ADE	DB	dopamine	dop-3
ADE	DD	dopamine	dop-3
ADE	NSM	dopamine	dop-3
ADE	PVD	dopamine	dop-3
ADE	RIC	dopamine	dop-3
ADE	SIA	dopamine	dop-3
ADE	VA	dopamine	dop-3
ADE	VB	dopamine	dop-3
ADE	VD	dopamine	dop-3
CEP	AS	dopamine	dop-3
CEP	ASE	dopamine	dop-3
CEP	ASK	dopamine	dop-3
CEP	DA	dopamine	dop-3
CEP	DB	dopamine	dop-3
CEP	DD	dopamine	dop-3
CEP	NSM	dopamine	dop-3
CEP	PVD	dopamine	dop-3
CEP	RIC	dopamine	dop-3
CEP	SIA	dopamine	dop-3
CEP	VA	dopamine	dop-3
CEP	VB	dopamine	dop-3
CEP	VD	dopamine	dop-3
PDE	AS	dopamine	dop-3
PDE	ASE	dopamine	dop-3
PDE	ASK	dopamine	dop-3
PDE	DA	dopamine	dop-3
PDE	DB	dopamine	dop-3
PDE	DD	dopamine	dop-3
PDE	NSM	dopamine	dop-3
PDE	PVD	dopamine	dop-3
PDE	RIC	dopamine	dop-3
PDE	SIA	dopamine	dop-3
PDE	VA	dopamine	dop-3
PDE	VB	dopamine	dop-3
PDE	VD	dopamine	dop-3
ADE	ASG	dopamine	dop-4
ADE	AVL	dopamine	dop-4
ADE	CAN	dopamine	dop-4
ADE	I1	dopamine	dop-4
ADE	I2	dopamine	dop-4
ADE	PQR	dopamine	dop-4
CEP	ASG	dopamine	dop-4
CEP	AVL	dopamine	dop-4
CEP	CAN	dopamine	dop-4
CEP	I1	dopamine	dop-4
CEP	I2	dopamine	dop-4
CEP	PQR	dopamine	dop-4
PDE	ASG	dopamine	dop-4
PDE	AVL	dopamine	dop-4
PDE	CAN	dopamine	dop-4
PDE	I1	dopamine	dop-4
PDE	I2	dopamine	dop-4
PDE	PQR	dopamine	dop-4
ADE	AIM	dopamine	lgc-53
ADE	AVF	dopamine	lgc-53
ADE	CAN	dopamine	lgc-53
ADE	FLP	dopamine	lgc-53
ADE	HSN	dopamine	lgc-53
ADE	IL2	dopamine	lgc-53
ADE	PVD	dopamine	lgc-53
ADE	URY	dopamine	lgc-53
ADE	VA	dopamine	lgc-53
CEP	AIM	dopamine	lgc-53
CEP	AVF	dopamine	lgc-53
CEP	CAN	dopamine	lgc-53
CEP	FLP	dopamine	lgc-53
CEP	HSN	dopamine	lgc-53
CEP	IL2	dopamine	lgc-53
CEP	PVD	dopamine	lgc-53
CEP	URY	dopamine	lgc-53
CEP	VA	dopamine	lgc-53
PDE	AIM	dopamine	lgc-53
PDE	AVF	dopamine	lgc-53
PDE	CAN	dopamine	lgc-53
PDE	FLP	dopamine	lgc-53
PDE	HSN	dopamine	lgc-53
PDE	IL2	dopamine	lgc-53
PDE	PVD	dopamine	lgc-53
PDE	URY	dopamine	lgc-53
PDE	VA	dopamine	lgc-53
ADF	AIA	serotonin	mod-1
ADF	AIB	serotonin	mod-1
ADF	AIY	serotonin	mod-1
ADF	AIZ	serotonin	mod-1
ADF	DD	serotonin	mod-1
ADF	RIC	serotonin	mod-1
ADF	RID	serotonin	mod-1
ADF	RIM	serotonin	mod-1
ADF	RME	serotonin	mod-1
ADF	VD	serotonin	mod-1
HSN	AIA	serotonin	mod-1
HSN	AIB	serotonin	mod-1
HSN	AIY	serotonin	mod-1
HSN	AIZ	serotonin	mod-1
HSN	DD	serotonin	mod-1
HSN	RIC	serotonin	mod-1
HSN	RID	serotonin	mod-1
HSN	RIM	serotonin	mod-1
HSN	RME	serotonin	mod-1
HSN	VD	serotonin	mod-1
NSM	AIA	serotonin	mod-1
NSM	AIB	serotonin	mod-1
NSM	AIY	serotonin	mod-1
NSM	AIZ	serotonin	mod-1
NSM	DD	serotonin	mod-1
NSM	RIC	serotonin	mod-1
NSM	RID	serotonin	mod-1
NSM	RIM	serotonin	mod-1
NSM	RME	serotonin	mod-1
NSM	VD	serotonin	mod-1
ADF	DVC	serotonin	ser-1
ADF	PVQ	serotonin	ser-1
ADF	PVT	serotonin	ser-1
ADF	RIA	serotonin	ser-1
ADF	RIC	serotonin	ser-1
ADF	RMD	serotonin	ser-1
ADF	RMF	serotonin	ser-1
ADF	RMH	serotonin	ser-1
ADF	URY	serotonin	ser-1
HSN	DVC	serotonin	ser-1
HSN	PVQ	serotonin	ser-1
HSN	PVT	serotonin	ser-1
HSN	RIA	serotonin	ser-1
HSN	RIC	serotonin	ser-1
HSN	RMD	serotonin	ser-1
HSN	RMF	serotonin	ser-1
HSN	RMH	serotonin	ser-1
HSN	URY	serotonin	ser-1
NSM	DVC	serotonin	ser-1
NSM	PVQ	serotonin	ser-1
NSM	PVT	serotonin	ser-1
NSM	RIA	serotonin	ser-1
NSM	RIC	serotonin	ser-1
NSM	RMD	serotonin	ser-1
NSM	RMF	serotonin	ser-1
NSM	RMH	serotonin	ser-1
NSM	URY	serotonin	ser-1
ADF	AIB	serotonin	ser-4
ADF	DVA	serotonin	ser-4
ADF	DVC	serotonin	ser-4
ADF	M1	serotonin	ser-4
ADF	NSM	serotonin	ser-4
ADF	PVT	serotonin	ser-4
ADF	RIB	serotonin	ser-4
ADF	RIM	serotonin	ser-4
ADF	RIS	serotonin	ser-4
HSN	AIB	serotonin	ser-4
HSN	DVA	serotonin	ser-4
HSN	DVC	serotonin	ser-4
HSN	M1	serotonin	ser-4
HSN	NSM	serotonin	ser-4
HSN	PVT	serotonin	ser-4
HSN	RIB	serotonin	ser-4
HSN	RIM	serotonin	ser-4
HSN	RIS	serotonin	ser-4
NSM	AIB	serotonin	ser-4
NSM	DVA	serotonin	ser-4
NSM	DVC	serotonin	ser-4
NSM	M1	serotonin	ser-4
NSM	NSM	serotonin	ser-4
NSM	PVT	serotonin	ser-4
NSM	RIB	serotonin	ser-4
NSM	RIM	serotonin	ser-4
NSM	RIS	serotonin	ser-4
ADF	ASH	serotonin	ser-5
ADF	AVJ	serotonin	ser-5
ADF	AWB	serotonin	ser-5
HSN	ASH	serotonin	ser-5
HSN	AVJ	serotonin	ser-5
HSN	AWB	serotonin	ser-5
NSM	ASH	serotonin	ser-5
NSM	AVJ	serotonin	ser-5
NSM	AWB	serotonin	ser-5
ADF	I2	serotonin	ser-7
ADF	I3	serotonin	ser-7
ADF	I4	serotonin	ser-7
ADF	I6	serotonin	ser-7
ADF	M2	serotonin	ser-7
ADF	M3	serotonin	ser-7
ADF	M4	serotonin	ser-7
ADF	M5	serotonin	ser-7
ADF	MC	serotonin	ser-7
HSN	I2	serotonin	ser-7
HSN	I3	serotonin	ser-7
HSN	I4	serotonin	ser-7
HSN	I6	serotonin	ser-7
HSN	M2	serotonin	ser-7
HSN	M3	serotonin	ser-7
HSN	M4	serotonin	ser-7
HSN	M5	serotonin	ser-7
HSN	MC	serotonin	ser-7
NSM	I2	serotonin	ser-7
NSM	I3	serotonin	ser-7
NSM	I4	serotonin	ser-7
NSM	I6	serotonin	ser-7
NSM	M2	serotonin	ser-7
NSM	M3	serotonin	ser-7
NSM	M4	serotonin	ser-7
NSM	M5	serotonin	ser-7
NSM	MC	serotonin	ser-7
