# Supplementary material for: The Multilayer Connectome of Caenorhabditis elegans
Source: PLoS Comput Biol. 2016 Dec 16;12(12):e1005283. doi: 10.1371/journal.pcbi.1005283 (PMC5215746; doi:10.1371/journal.pcbi.1005283)
Supplement: S1 Dataset — (ZIP) [file pcbi.1005283.s004.zip › S1 Dataset. Included are edge lists and source data for monoamine and neuropeptide networks/edge_lists/edgelist_NP.csv]

AIAL	AIAL	flp-1	npr-11
AIAL	AIAR	flp-1	npr-11
AIAR	AIAL	flp-1	npr-11
AIAR	AIAR	flp-1	npr-11
AIAL	AIYL	flp-1	npr-11
AIAL	AIYR	flp-1	npr-11
AIAR	AIYL	flp-1	npr-11
AIAR	AIYR	flp-1	npr-11
AIAL	AVAL	flp-1	npr-4
AIAL	AVAR	flp-1	npr-4
AIAR	AVAL	flp-1	npr-4
AIAR	AVAR	flp-1	npr-4
AIAL	BAGL	flp-1	npr-4
AIAL	BAGR	flp-1	npr-4
AIAR	BAGL	flp-1	npr-4
AIAR	BAGR	flp-1	npr-4
AIAL	BDUL	flp-1	npr-4
AIAL	BDUR	flp-1	npr-4
AIAR	BDUL	flp-1	npr-4
AIAR	BDUR	flp-1	npr-4
AIAL	PQR	flp-1	npr-4
AIAR	PQR	flp-1	npr-4
AIAL	RIVL	flp-1	npr-4
AIAL	RIVR	flp-1	npr-4
AIAR	RIVL	flp-1	npr-4
AIAR	RIVR	flp-1	npr-4
AIYL	AIAL	flp-1	npr-11
AIYL	AIAR	flp-1	npr-11
AIYR	AIAL	flp-1	npr-11
AIYR	AIAR	flp-1	npr-11
AIYL	AIYL	flp-1	npr-11
AIYL	AIYR	flp-1	npr-11
AIYR	AIYL	flp-1	npr-11
AIYR	AIYR	flp-1	npr-11
AIYL	AVAL	flp-1	npr-4
AIYL	AVAR	flp-1	npr-4
AIYR	AVAL	flp-1	npr-4
AIYR	AVAR	flp-1	npr-4
AIYL	BAGL	flp-1	npr-4
AIYL	BAGR	flp-1	npr-4
AIYR	BAGL	flp-1	npr-4
AIYR	BAGR	flp-1	npr-4
AIYL	BDUL	flp-1	npr-4
AIYL	BDUR	flp-1	npr-4
AIYR	BDUL	flp-1	npr-4
AIYR	BDUR	flp-1	npr-4
AIYL	PQR	flp-1	npr-4
AIYR	PQR	flp-1	npr-4
AIYL	RIVL	flp-1	npr-4
AIYL	RIVR	flp-1	npr-4
AIYR	RIVL	flp-1	npr-4
AIYR	RIVR	flp-1	npr-4
AVAL	AIAL	flp-1	npr-11
AVAL	AIAR	flp-1	npr-11
AVAR	AIAL	flp-1	npr-11
AVAR	AIAR	flp-1	npr-11
AVAL	AIYL	flp-1	npr-11
AVAL	AIYR	flp-1	npr-11
AVAR	AIYL	flp-1	npr-11
AVAR	AIYR	flp-1	npr-11
AVAL	AVAL	flp-1	npr-4
AVAL	AVAR	flp-1	npr-4
AVAR	AVAL	flp-1	npr-4
AVAR	AVAR	flp-1	npr-4
AVAL	BAGL	flp-1	npr-4
AVAL	BAGR	flp-1	npr-4
AVAR	BAGL	flp-1	npr-4
AVAR	BAGR	flp-1	npr-4
AVAL	BDUL	flp-1	npr-4
AVAL	BDUR	flp-1	npr-4
AVAR	BDUL	flp-1	npr-4
AVAR	BDUR	flp-1	npr-4
AVAL	PQR	flp-1	npr-4
AVAR	PQR	flp-1	npr-4
AVAL	RIVL	flp-1	npr-4
AVAL	RIVR	flp-1	npr-4
AVAR	RIVL	flp-1	npr-4
AVAR	RIVR	flp-1	npr-4
AVEL	AIAL	flp-1	npr-11
AVEL	AIAR	flp-1	npr-11
AVER	AIAL	flp-1	npr-11
AVER	AIAR	flp-1	npr-11
AVEL	AIYL	flp-1	npr-11
AVEL	AIYR	flp-1	npr-11
AVER	AIYL	flp-1	npr-11
AVER	AIYR	flp-1	npr-11
AVEL	AVAL	flp-1	npr-4
AVEL	AVAR	flp-1	npr-4
AVER	AVAL	flp-1	npr-4
AVER	AVAR	flp-1	npr-4
AVEL	BAGL	flp-1	npr-4
AVEL	BAGR	flp-1	npr-4
AVER	BAGL	flp-1	npr-4
AVER	BAGR	flp-1	npr-4
AVEL	BDUL	flp-1	npr-4
AVEL	BDUR	flp-1	npr-4
AVER	BDUL	flp-1	npr-4
AVER	BDUR	flp-1	npr-4
AVEL	PQR	flp-1	npr-4
AVER	PQR	flp-1	npr-4
AVEL	RIVL	flp-1	npr-4
AVEL	RIVR	flp-1	npr-4
AVER	RIVL	flp-1	npr-4
AVER	RIVR	flp-1	npr-4
AVKL	AIAL	flp-1	npr-11
AVKL	AIAR	flp-1	npr-11
AVKR	AIAL	flp-1	npr-11
AVKR	AIAR	flp-1	npr-11
AVKL	AIYL	flp-1	npr-11
AVKL	AIYR	flp-1	npr-11
AVKR	AIYL	flp-1	npr-11
AVKR	AIYR	flp-1	npr-11
AVKL	AVAL	flp-1	npr-4
AVKL	AVAR	flp-1	npr-4
AVKR	AVAL	flp-1	npr-4
AVKR	AVAR	flp-1	npr-4
AVKL	BAGL	flp-1	npr-4
AVKL	BAGR	flp-1	npr-4
AVKR	BAGL	flp-1	npr-4
AVKR	BAGR	flp-1	npr-4
AVKL	BDUL	flp-1	npr-4
AVKL	BDUR	flp-1	npr-4
AVKR	BDUL	flp-1	npr-4
AVKR	BDUR	flp-1	npr-4
AVKL	PQR	flp-1	npr-4
AVKR	PQR	flp-1	npr-4
AVKL	RIVL	flp-1	npr-4
AVKL	RIVR	flp-1	npr-4
AVKR	RIVL	flp-1	npr-4
AVKR	RIVR	flp-1	npr-4
M5	AIAL	flp-1	npr-11
M5	AIAR	flp-1	npr-11
M5	AIYL	flp-1	npr-11
M5	AIYR	flp-1	npr-11
M5	AVAL	flp-1	npr-4
M5	AVAR	flp-1	npr-4
M5	BAGL	flp-1	npr-4
M5	BAGR	flp-1	npr-4
M5	BDUL	flp-1	npr-4
M5	BDUR	flp-1	npr-4
M5	PQR	flp-1	npr-4
M5	RIVL	flp-1	npr-4
M5	RIVR	flp-1	npr-4
RIGL	AIAL	flp-1	npr-11
RIGL	AIAR	flp-1	npr-11
RIGR	AIAL	flp-1	npr-11
RIGR	AIAR	flp-1	npr-11
RIGL	AIYL	flp-1	npr-11
RIGL	AIYR	flp-1	npr-11
RIGR	AIYL	flp-1	npr-11
RIGR	AIYR	flp-1	npr-11
RIGL	AVAL	flp-1	npr-4
RIGL	AVAR	flp-1	npr-4
RIGR	AVAL	flp-1	npr-4
RIGR	AVAR	flp-1	npr-4
RIGL	BAGL	flp-1	npr-4
RIGL	BAGR	flp-1	npr-4
RIGR	BAGL	flp-1	npr-4
RIGR	BAGR	flp-1	npr-4
RIGL	BDUL	flp-1	npr-4
RIGL	BDUR	flp-1	npr-4
RIGR	BDUL	flp-1	npr-4
RIGR	BDUR	flp-1	npr-4
RIGL	PQR	flp-1	npr-4
RIGR	PQR	flp-1	npr-4
RIGL	RIVL	flp-1	npr-4
RIGL	RIVR	flp-1	npr-4
RIGR	RIVL	flp-1	npr-4
RIGR	RIVR	flp-1	npr-4
RMGL	AIAL	flp-1	npr-11
RMGL	AIAR	flp-1	npr-11
RMGR	AIAL	flp-1	npr-11
RMGR	AIAR	flp-1	npr-11
RMGL	AIYL	flp-1	npr-11
RMGL	AIYR	flp-1	npr-11
RMGR	AIYL	flp-1	npr-11
RMGR	AIYR	flp-1	npr-11
RMGL	AVAL	flp-1	npr-4
RMGL	AVAR	flp-1	npr-4
RMGR	AVAL	flp-1	npr-4
RMGR	AVAR	flp-1	npr-4
RMGL	BAGL	flp-1	npr-4
RMGL	BAGR	flp-1	npr-4
RMGR	BAGL	flp-1	npr-4
RMGR	BAGR	flp-1	npr-4
RMGL	BDUL	flp-1	npr-4
RMGL	BDUR	flp-1	npr-4
RMGR	BDUL	flp-1	npr-4
RMGR	BDUR	flp-1	npr-4
RMGL	PQR	flp-1	npr-4
RMGR	PQR	flp-1	npr-4
RMGL	RIVL	flp-1	npr-4
RMGL	RIVR	flp-1	npr-4
RMGR	RIVL	flp-1	npr-4
RMGR	RIVR	flp-1	npr-4
AIML	DVA	flp-10	egl-6
AIMR	DVA	flp-10	egl-6
AIML	HSNL	flp-10	egl-6
AIML	HSNR	flp-10	egl-6
AIMR	HSNL	flp-10	egl-6
AIMR	HSNR	flp-10	egl-6
AIML	SDQL	flp-10	egl-6
AIML	SDQR	flp-10	egl-6
AIMR	SDQL	flp-10	egl-6
AIMR	SDQR	flp-10	egl-6
ASIL	DVA	flp-10	egl-6
ASIR	DVA	flp-10	egl-6
ASIL	HSNL	flp-10	egl-6
ASIL	HSNR	flp-10	egl-6
ASIR	HSNL	flp-10	egl-6
ASIR	HSNR	flp-10	egl-6
ASIL	SDQL	flp-10	egl-6
ASIL	SDQR	flp-10	egl-6
ASIR	SDQL	flp-10	egl-6
ASIR	SDQR	flp-10	egl-6
AUAL	DVA	flp-10	egl-6
AUAR	DVA	flp-10	egl-6
AUAL	HSNL	flp-10	egl-6
AUAL	HSNR	flp-10	egl-6
AUAR	HSNL	flp-10	egl-6
AUAR	HSNR	flp-10	egl-6
AUAL	SDQL	flp-10	egl-6
AUAL	SDQR	flp-10	egl-6
AUAR	SDQL	flp-10	egl-6
AUAR	SDQR	flp-10	egl-6
BAGL	DVA	flp-10	egl-6
BAGR	DVA	flp-10	egl-6
BAGL	HSNL	flp-10	egl-6
BAGL	HSNR	flp-10	egl-6
BAGR	HSNL	flp-10	egl-6
BAGR	HSNR	flp-10	egl-6
BAGL	SDQL	flp-10	egl-6
BAGL	SDQR	flp-10	egl-6
BAGR	SDQL	flp-10	egl-6
BAGR	SDQR	flp-10	egl-6
BDUL	DVA	flp-10	egl-6
BDUR	DVA	flp-10	egl-6
BDUL	HSNL	flp-10	egl-6
BDUL	HSNR	flp-10	egl-6
BDUR	HSNL	flp-10	egl-6
BDUR	HSNR	flp-10	egl-6
BDUL	SDQL	flp-10	egl-6
BDUL	SDQR	flp-10	egl-6
BDUR	SDQL	flp-10	egl-6
BDUR	SDQR	flp-10	egl-6
DVB	DVA	flp-10	egl-6
DVB	HSNL	flp-10	egl-6
DVB	HSNR	flp-10	egl-6
DVB	SDQL	flp-10	egl-6
DVB	SDQR	flp-10	egl-6
PQR	DVA	flp-10	egl-6
PQR	HSNL	flp-10	egl-6
PQR	HSNR	flp-10	egl-6
PQR	SDQL	flp-10	egl-6
PQR	SDQR	flp-10	egl-6
PVR	DVA	flp-10	egl-6
PVR	HSNL	flp-10	egl-6
PVR	HSNR	flp-10	egl-6
PVR	SDQL	flp-10	egl-6
PVR	SDQR	flp-10	egl-6
URXL	DVA	flp-10	egl-6
URXR	DVA	flp-10	egl-6
URXL	HSNL	flp-10	egl-6
URXL	HSNR	flp-10	egl-6
URXR	HSNL	flp-10	egl-6
URXR	HSNR	flp-10	egl-6
URXL	SDQL	flp-10	egl-6
URXL	SDQR	flp-10	egl-6
URXR	SDQL	flp-10	egl-6
URXR	SDQR	flp-10	egl-6
ALA	AVEL	flp-13	frpr-4
ALA	AVER	flp-13	frpr-4
ALA	DVA	flp-13	frpr-4
ALA	I1L	flp-13	frpr-4
ALA	I1R	flp-13	frpr-4
ALA	PVM	flp-13	frpr-4
ALA	RIAL	flp-13	frpr-4
ALA	RIAR	flp-13	frpr-4
ASEL	AVEL	flp-13	frpr-4
ASEL	AVER	flp-13	frpr-4
ASER	AVEL	flp-13	frpr-4
ASER	AVER	flp-13	frpr-4
ASEL	DVA	flp-13	frpr-4
ASER	DVA	flp-13	frpr-4
ASEL	I1L	flp-13	frpr-4
ASEL	I1R	flp-13	frpr-4
ASER	I1L	flp-13	frpr-4
ASER	I1R	flp-13	frpr-4
ASEL	PVM	flp-13	frpr-4
ASER	PVM	flp-13	frpr-4
ASEL	RIAL	flp-13	frpr-4
ASEL	RIAR	flp-13	frpr-4
ASER	RIAL	flp-13	frpr-4
ASER	RIAR	flp-13	frpr-4
ASGL	AVEL	flp-13	frpr-4
ASGL	AVER	flp-13	frpr-4
ASGR	AVEL	flp-13	frpr-4
ASGR	AVER	flp-13	frpr-4
ASGL	DVA	flp-13	frpr-4
ASGR	DVA	flp-13	frpr-4
ASGL	I1L	flp-13	frpr-4
ASGL	I1R	flp-13	frpr-4
ASGR	I1L	flp-13	frpr-4
ASGR	I1R	flp-13	frpr-4
ASGL	PVM	flp-13	frpr-4
ASGR	PVM	flp-13	frpr-4
ASGL	RIAL	flp-13	frpr-4
ASGL	RIAR	flp-13	frpr-4
ASGR	RIAL	flp-13	frpr-4
ASGR	RIAR	flp-13	frpr-4
ASKL	AVEL	flp-13	frpr-4
ASKL	AVER	flp-13	frpr-4
ASKR	AVEL	flp-13	frpr-4
ASKR	AVER	flp-13	frpr-4
ASKL	DVA	flp-13	frpr-4
ASKR	DVA	flp-13	frpr-4
ASKL	I1L	flp-13	frpr-4
ASKL	I1R	flp-13	frpr-4
ASKR	I1L	flp-13	frpr-4
ASKR	I1R	flp-13	frpr-4
ASKL	PVM	flp-13	frpr-4
ASKR	PVM	flp-13	frpr-4
ASKL	RIAL	flp-13	frpr-4
ASKL	RIAR	flp-13	frpr-4
ASKR	RIAL	flp-13	frpr-4
ASKR	RIAR	flp-13	frpr-4
BAGL	AVEL	flp-13	frpr-4
BAGL	AVER	flp-13	frpr-4
BAGR	AVEL	flp-13	frpr-4
BAGR	AVER	flp-13	frpr-4
BAGL	DVA	flp-13	frpr-4
BAGR	DVA	flp-13	frpr-4
BAGL	I1L	flp-13	frpr-4
BAGL	I1R	flp-13	frpr-4
BAGR	I1L	flp-13	frpr-4
BAGR	I1R	flp-13	frpr-4
BAGL	PVM	flp-13	frpr-4
BAGR	PVM	flp-13	frpr-4
BAGL	RIAL	flp-13	frpr-4
BAGL	RIAR	flp-13	frpr-4
BAGR	RIAL	flp-13	frpr-4
BAGR	RIAR	flp-13	frpr-4
DD1	AVEL	flp-13	frpr-4
DD1	AVER	flp-13	frpr-4
DD2	AVEL	flp-13	frpr-4
DD2	AVER	flp-13	frpr-4
DD3	AVEL	flp-13	frpr-4
DD3	AVER	flp-13	frpr-4
DD4	AVEL	flp-13	frpr-4
DD4	AVER	flp-13	frpr-4
DD5	AVEL	flp-13	frpr-4
DD5	AVER	flp-13	frpr-4
DD6	AVEL	flp-13	frpr-4
DD6	AVER	flp-13	frpr-4
DD1	DVA	flp-13	frpr-4
DD2	DVA	flp-13	frpr-4
DD3	DVA	flp-13	frpr-4
DD4	DVA	flp-13	frpr-4
DD5	DVA	flp-13	frpr-4
DD6	DVA	flp-13	frpr-4
DD1	I1L	flp-13	frpr-4
DD1	I1R	flp-13	frpr-4
DD2	I1L	flp-13	frpr-4
DD2	I1R	flp-13	frpr-4
DD3	I1L	flp-13	frpr-4
DD3	I1R	flp-13	frpr-4
DD4	I1L	flp-13	frpr-4
DD4	I1R	flp-13	frpr-4
DD5	I1L	flp-13	frpr-4
DD5	I1R	flp-13	frpr-4
DD6	I1L	flp-13	frpr-4
DD6	I1R	flp-13	frpr-4
DD1	PVM	flp-13	frpr-4
DD2	PVM	flp-13	frpr-4
DD3	PVM	flp-13	frpr-4
DD4	PVM	flp-13	frpr-4
DD5	PVM	flp-13	frpr-4
DD6	PVM	flp-13	frpr-4
DD1	RIAL	flp-13	frpr-4
DD1	RIAR	flp-13	frpr-4
DD2	RIAL	flp-13	frpr-4
DD2	RIAR	flp-13	frpr-4
DD3	RIAL	flp-13	frpr-4
DD3	RIAR	flp-13	frpr-4
DD4	RIAL	flp-13	frpr-4
DD4	RIAR	flp-13	frpr-4
DD5	RIAL	flp-13	frpr-4
DD5	RIAR	flp-13	frpr-4
DD6	RIAL	flp-13	frpr-4
DD6	RIAR	flp-13	frpr-4
I5	AVEL	flp-13	frpr-4
I5	AVER	flp-13	frpr-4
I5	DVA	flp-13	frpr-4
I5	I1L	flp-13	frpr-4
I5	I1R	flp-13	frpr-4
I5	PVM	flp-13	frpr-4
I5	RIAL	flp-13	frpr-4
I5	RIAR	flp-13	frpr-4
M3L	AVEL	flp-13	frpr-4
M3L	AVER	flp-13	frpr-4
M3R	AVEL	flp-13	frpr-4
M3R	AVER	flp-13	frpr-4
M3L	DVA	flp-13	frpr-4
M3R	DVA	flp-13	frpr-4
M3L	I1L	flp-13	frpr-4
M3L	I1R	flp-13	frpr-4
M3R	I1L	flp-13	frpr-4
M3R	I1R	flp-13	frpr-4
M3L	PVM	flp-13	frpr-4
M3R	PVM	flp-13	frpr-4
M3L	RIAL	flp-13	frpr-4
M3L	RIAR	flp-13	frpr-4
M3R	RIAL	flp-13	frpr-4
M3R	RIAR	flp-13	frpr-4
M5	AVEL	flp-13	frpr-4
M5	AVER	flp-13	frpr-4
M5	DVA	flp-13	frpr-4
M5	I1L	flp-13	frpr-4
M5	I1R	flp-13	frpr-4
M5	PVM	flp-13	frpr-4
M5	RIAL	flp-13	frpr-4
M5	RIAR	flp-13	frpr-4
I2L	AS1	flp-15	npr-3
I2L	AS10	flp-15	npr-3
I2L	AS11	flp-15	npr-3
I2L	AS2	flp-15	npr-3
I2L	AS3	flp-15	npr-3
I2L	AS4	flp-15	npr-3
I2L	AS5	flp-15	npr-3
I2L	AS6	flp-15	npr-3
I2L	AS7	flp-15	npr-3
I2L	AS8	flp-15	npr-3
I2L	AS9	flp-15	npr-3
I2R	AS1	flp-15	npr-3
I2R	AS10	flp-15	npr-3
I2R	AS11	flp-15	npr-3
I2R	AS2	flp-15	npr-3
I2R	AS3	flp-15	npr-3
I2R	AS4	flp-15	npr-3
I2R	AS5	flp-15	npr-3
I2R	AS6	flp-15	npr-3
I2R	AS7	flp-15	npr-3
I2R	AS8	flp-15	npr-3
I2R	AS9	flp-15	npr-3
I2L	DA1	flp-15	npr-3
I2L	DA2	flp-15	npr-3
I2L	DA3	flp-15	npr-3
I2L	DA4	flp-15	npr-3
I2L	DA5	flp-15	npr-3
I2L	DA6	flp-15	npr-3
I2L	DA7	flp-15	npr-3
I2L	DA8	flp-15	npr-3
I2L	DA9	flp-15	npr-3
I2R	DA1	flp-15	npr-3
I2R	DA2	flp-15	npr-3
I2R	DA3	flp-15	npr-3
I2R	DA4	flp-15	npr-3
I2R	DA5	flp-15	npr-3
I2R	DA6	flp-15	npr-3
I2R	DA7	flp-15	npr-3
I2R	DA8	flp-15	npr-3
I2R	DA9	flp-15	npr-3
I2L	DB1	flp-15	npr-3
I2L	DB2	flp-15	npr-3
I2L	DB3	flp-15	npr-3
I2L	DB4	flp-15	npr-3
I2L	DB5	flp-15	npr-3
I2L	DB6	flp-15	npr-3
I2L	DB7	flp-15	npr-3
I2R	DB1	flp-15	npr-3
I2R	DB2	flp-15	npr-3
I2R	DB3	flp-15	npr-3
I2R	DB4	flp-15	npr-3
I2R	DB5	flp-15	npr-3
I2R	DB6	flp-15	npr-3
I2R	DB7	flp-15	npr-3
I2L	VA1	flp-15	npr-3
I2L	VA10	flp-15	npr-3
I2L	VA11	flp-15	npr-3
I2L	VA12	flp-15	npr-3
I2L	VA2	flp-15	npr-3
I2L	VA3	flp-15	npr-3
I2L	VA4	flp-15	npr-3
I2L	VA5	flp-15	npr-3
I2L	VA6	flp-15	npr-3
I2L	VA7	flp-15	npr-3
I2L	VA8	flp-15	npr-3
I2L	VA9	flp-15	npr-3
I2R	VA1	flp-15	npr-3
I2R	VA10	flp-15	npr-3
I2R	VA11	flp-15	npr-3
I2R	VA12	flp-15	npr-3
I2R	VA2	flp-15	npr-3
I2R	VA3	flp-15	npr-3
I2R	VA4	flp-15	npr-3
I2R	VA5	flp-15	npr-3
I2R	VA6	flp-15	npr-3
I2R	VA7	flp-15	npr-3
I2R	VA8	flp-15	npr-3
I2R	VA9	flp-15	npr-3
I2L	VB1	flp-15	npr-3
I2L	VB10	flp-15	npr-3
I2L	VB11	flp-15	npr-3
I2L	VB2	flp-15	npr-3
I2L	VB3	flp-15	npr-3
I2L	VB4	flp-15	npr-3
I2L	VB5	flp-15	npr-3
I2L	VB6	flp-15	npr-3
I2L	VB7	flp-15	npr-3
I2L	VB8	flp-15	npr-3
I2L	VB9	flp-15	npr-3
I2R	VB1	flp-15	npr-3
I2R	VB10	flp-15	npr-3
I2R	VB11	flp-15	npr-3
I2R	VB2	flp-15	npr-3
I2R	VB3	flp-15	npr-3
I2R	VB4	flp-15	npr-3
I2R	VB5	flp-15	npr-3
I2R	VB6	flp-15	npr-3
I2R	VB7	flp-15	npr-3
I2R	VB8	flp-15	npr-3
I2R	VB9	flp-15	npr-3
PHAL	AS1	flp-15	npr-3
PHAL	AS10	flp-15	npr-3
PHAL	AS11	flp-15	npr-3
PHAL	AS2	flp-15	npr-3
PHAL	AS3	flp-15	npr-3
PHAL	AS4	flp-15	npr-3
PHAL	AS5	flp-15	npr-3
PHAL	AS6	flp-15	npr-3
PHAL	AS7	flp-15	npr-3
PHAL	AS8	flp-15	npr-3
PHAL	AS9	flp-15	npr-3
PHAR	AS1	flp-15	npr-3
PHAR	AS10	flp-15	npr-3
PHAR	AS11	flp-15	npr-3
PHAR	AS2	flp-15	npr-3
PHAR	AS3	flp-15	npr-3
PHAR	AS4	flp-15	npr-3
PHAR	AS5	flp-15	npr-3
PHAR	AS6	flp-15	npr-3
PHAR	AS7	flp-15	npr-3
PHAR	AS8	flp-15	npr-3
PHAR	AS9	flp-15	npr-3
PHAL	DA1	flp-15	npr-3
PHAL	DA2	flp-15	npr-3
PHAL	DA3	flp-15	npr-3
PHAL	DA4	flp-15	npr-3
PHAL	DA5	flp-15	npr-3
PHAL	DA6	flp-15	npr-3
PHAL	DA7	flp-15	npr-3
PHAL	DA8	flp-15	npr-3
PHAL	DA9	flp-15	npr-3
PHAR	DA1	flp-15	npr-3
PHAR	DA2	flp-15	npr-3
PHAR	DA3	flp-15	npr-3
PHAR	DA4	flp-15	npr-3
PHAR	DA5	flp-15	npr-3
PHAR	DA6	flp-15	npr-3
PHAR	DA7	flp-15	npr-3
PHAR	DA8	flp-15	npr-3
PHAR	DA9	flp-15	npr-3
PHAL	DB1	flp-15	npr-3
PHAL	DB2	flp-15	npr-3
PHAL	DB3	flp-15	npr-3
PHAL	DB4	flp-15	npr-3
PHAL	DB5	flp-15	npr-3
PHAL	DB6	flp-15	npr-3
PHAL	DB7	flp-15	npr-3
PHAR	DB1	flp-15	npr-3
PHAR	DB2	flp-15	npr-3
PHAR	DB3	flp-15	npr-3
PHAR	DB4	flp-15	npr-3
PHAR	DB5	flp-15	npr-3
PHAR	DB6	flp-15	npr-3
PHAR	DB7	flp-15	npr-3
PHAL	VA1	flp-15	npr-3
PHAL	VA10	flp-15	npr-3
PHAL	VA11	flp-15	npr-3
PHAL	VA12	flp-15	npr-3
PHAL	VA2	flp-15	npr-3
PHAL	VA3	flp-15	npr-3
PHAL	VA4	flp-15	npr-3
PHAL	VA5	flp-15	npr-3
PHAL	VA6	flp-15	npr-3
PHAL	VA7	flp-15	npr-3
PHAL	VA8	flp-15	npr-3
PHAL	VA9	flp-15	npr-3
PHAR	VA1	flp-15	npr-3
PHAR	VA10	flp-15	npr-3
PHAR	VA11	flp-15	npr-3
PHAR	VA12	flp-15	npr-3
PHAR	VA2	flp-15	npr-3
PHAR	VA3	flp-15	npr-3
PHAR	VA4	flp-15	npr-3
PHAR	VA5	flp-15	npr-3
PHAR	VA6	flp-15	npr-3
PHAR	VA7	flp-15	npr-3
PHAR	VA8	flp-15	npr-3
PHAR	VA9	flp-15	npr-3
PHAL	VB1	flp-15	npr-3
PHAL	VB10	flp-15	npr-3
PHAL	VB11	flp-15	npr-3
PHAL	VB2	flp-15	npr-3
PHAL	VB3	flp-15	npr-3
PHAL	VB4	flp-15	npr-3
PHAL	VB5	flp-15	npr-3
PHAL	VB6	flp-15	npr-3
PHAL	VB7	flp-15	npr-3
PHAL	VB8	flp-15	npr-3
PHAL	VB9	flp-15	npr-3
PHAR	VB1	flp-15	npr-3
PHAR	VB10	flp-15	npr-3
PHAR	VB11	flp-15	npr-3
PHAR	VB2	flp-15	npr-3
PHAR	VB3	flp-15	npr-3
PHAR	VB4	flp-15	npr-3
PHAR	VB5	flp-15	npr-3
PHAR	VB6	flp-15	npr-3
PHAR	VB7	flp-15	npr-3
PHAR	VB8	flp-15	npr-3
PHAR	VB9	flp-15	npr-3
BAGL	DVA	flp-17	egl-6
BAGR	DVA	flp-17	egl-6
BAGL	HSNL	flp-17	egl-6
BAGL	HSNR	flp-17	egl-6
BAGR	HSNL	flp-17	egl-6
BAGR	HSNR	flp-17	egl-6
BAGL	SDQL	flp-17	egl-6
BAGL	SDQR	flp-17	egl-6
BAGR	SDQL	flp-17	egl-6
BAGR	SDQR	flp-17	egl-6
M5	DVA	flp-17	egl-6
M5	HSNL	flp-17	egl-6
M5	HSNR	flp-17	egl-6
M5	SDQL	flp-17	egl-6
M5	SDQR	flp-17	egl-6
AIYL	AQR	flp-18	npr-1
AIYR	AQR	flp-18	npr-1
AIYL	ASEL	flp-18	npr-1
AIYL	ASER	flp-18	npr-1
AIYR	ASEL	flp-18	npr-1
AIYR	ASER	flp-18	npr-1
AIYL	ASGL	flp-18	npr-1
AIYL	ASGR	flp-18	npr-1
AIYR	ASGL	flp-18	npr-1
AIYR	ASGR	flp-18	npr-1
AIYL	ASHL	flp-18	npr-1
AIYL	ASHR	flp-18	npr-1
AIYR	ASHL	flp-18	npr-1
AIYR	ASHR	flp-18	npr-1
AIYL	AUAL	flp-18	npr-1
AIYL	AUAR	flp-18	npr-1
AIYR	AUAL	flp-18	npr-1
AIYR	AUAR	flp-18	npr-1
AIYL	DD1	flp-18	npr-1
AIYL	DD2	flp-18	npr-1
AIYL	DD3	flp-18	npr-1
AIYL	DD4	flp-18	npr-1
AIYL	DD5	flp-18	npr-1
AIYL	DD6	flp-18	npr-1
AIYR	DD1	flp-18	npr-1
AIYR	DD2	flp-18	npr-1
AIYR	DD3	flp-18	npr-1
AIYR	DD4	flp-18	npr-1
AIYR	DD5	flp-18	npr-1
AIYR	DD6	flp-18	npr-1
AIYL	IL2L	flp-18	npr-1
AIYR	IL2L	flp-18	npr-1
AIYL	IL2R	flp-18	npr-1
AIYR	IL2R	flp-18	npr-1
AIYL	M3L	flp-18	npr-1
AIYL	M3R	flp-18	npr-1
AIYR	M3L	flp-18	npr-1
AIYR	M3R	flp-18	npr-1
AIYL	OLQDL	flp-18	npr-1
AIYL	OLQDR	flp-18	npr-1
AIYL	OLQVL	flp-18	npr-1
AIYL	OLQVR	flp-18	npr-1
AIYR	OLQDL	flp-18	npr-1
AIYR	OLQDR	flp-18	npr-1
AIYR	OLQVL	flp-18	npr-1
AIYR	OLQVR	flp-18	npr-1
AIYL	PHAL	flp-18	npr-1
AIYL	PHAR	flp-18	npr-1
AIYR	PHAL	flp-18	npr-1
AIYR	PHAR	flp-18	npr-1
AIYL	PHBL	flp-18	npr-1
AIYL	PHBR	flp-18	npr-1
AIYR	PHBL	flp-18	npr-1
AIYR	PHBR	flp-18	npr-1
AIYL	PQR	flp-18	npr-1
AIYR	PQR	flp-18	npr-1
AIYL	RIGL	flp-18	npr-1
AIYL	RIGR	flp-18	npr-1
AIYR	RIGL	flp-18	npr-1
AIYR	RIGR	flp-18	npr-1
AIYL	RIVL	flp-18	npr-1
AIYL	RIVR	flp-18	npr-1
AIYR	RIVL	flp-18	npr-1
AIYR	RIVR	flp-18	npr-1
AIYL	RMGL	flp-18	npr-1
AIYL	RMGR	flp-18	npr-1
AIYR	RMGL	flp-18	npr-1
AIYR	RMGR	flp-18	npr-1
AIYL	SAADL	flp-18	npr-1
AIYR	SAADL	flp-18	npr-1
AIYL	SAADR	flp-18	npr-1
AIYR	SAADR	flp-18	npr-1
AIYL	SDQL	flp-18	npr-1
AIYL	SDQR	flp-18	npr-1
AIYR	SDQL	flp-18	npr-1
AIYR	SDQR	flp-18	npr-1
AIYL	SMBDL	flp-18	npr-1
AIYR	SMBDL	flp-18	npr-1
AIYL	SMBDR	flp-18	npr-1
AIYR	SMBDR	flp-18	npr-1
AIYL	URXL	flp-18	npr-1
AIYL	URXR	flp-18	npr-1
AIYR	URXL	flp-18	npr-1
AIYR	URXR	flp-18	npr-1
AIYL	VD1	flp-18	npr-1
AIYL	VD10	flp-18	npr-1
AIYL	VD11	flp-18	npr-1
AIYL	VD12	flp-18	npr-1
AIYL	VD13	flp-18	npr-1
AIYL	VD2	flp-18	npr-1
AIYL	VD3	flp-18	npr-1
AIYL	VD4	flp-18	npr-1
AIYL	VD5	flp-18	npr-1
AIYL	VD6	flp-18	npr-1
AIYL	VD7	flp-18	npr-1
AIYL	VD8	flp-18	npr-1
AIYL	VD9	flp-18	npr-1
AIYR	VD1	flp-18	npr-1
AIYR	VD10	flp-18	npr-1
AIYR	VD11	flp-18	npr-1
AIYR	VD12	flp-18	npr-1
AIYR	VD13	flp-18	npr-1
AIYR	VD2	flp-18	npr-1
AIYR	VD3	flp-18	npr-1
AIYR	VD4	flp-18	npr-1
AIYR	VD5	flp-18	npr-1
AIYR	VD6	flp-18	npr-1
AIYR	VD7	flp-18	npr-1
AIYR	VD8	flp-18	npr-1
AIYR	VD9	flp-18	npr-1
AIYL	AIAL	flp-18	npr-11
AIYL	AIAR	flp-18	npr-11
AIYR	AIAL	flp-18	npr-11
AIYR	AIAR	flp-18	npr-11
AIYL	AIYL	flp-18	npr-11
AIYL	AIYR	flp-18	npr-11
AIYR	AIYL	flp-18	npr-11
AIYR	AIYR	flp-18	npr-11
AIYL	AVAL	flp-18	npr-4
AIYL	AVAR	flp-18	npr-4
AIYR	AVAL	flp-18	npr-4
AIYR	AVAR	flp-18	npr-4
AIYL	BAGL	flp-18	npr-4
AIYL	BAGR	flp-18	npr-4
AIYR	BAGL	flp-18	npr-4
AIYR	BAGR	flp-18	npr-4
AIYL	BDUL	flp-18	npr-4
AIYL	BDUR	flp-18	npr-4
AIYR	BDUL	flp-18	npr-4
AIYR	BDUR	flp-18	npr-4
AIYL	PQR	flp-18	npr-4
AIYR	PQR	flp-18	npr-4
AIYL	RIVL	flp-18	npr-4
AIYL	RIVR	flp-18	npr-4
AIYR	RIVL	flp-18	npr-4
AIYR	RIVR	flp-18	npr-4
AIYL	ADFL	flp-18	npr-5
AIYL	ADFR	flp-18	npr-5
AIYR	ADFL	flp-18	npr-5
AIYR	ADFR	flp-18	npr-5
AIYL	AIAL	flp-18	npr-5
AIYL	AIAR	flp-18	npr-5
AIYR	AIAL	flp-18	npr-5
AIYR	AIAR	flp-18	npr-5
AIYL	ASEL	flp-18	npr-5
AIYL	ASER	flp-18	npr-5
AIYR	ASEL	flp-18	npr-5
AIYR	ASER	flp-18	npr-5
AIYL	ASGL	flp-18	npr-5
AIYL	ASGR	flp-18	npr-5
AIYR	ASGL	flp-18	npr-5
AIYR	ASGR	flp-18	npr-5
AIYL	ASIL	flp-18	npr-5
AIYL	ASIR	flp-18	npr-5
AIYR	ASIL	flp-18	npr-5
AIYR	ASIR	flp-18	npr-5
AIYL	ASJL	flp-18	npr-5
AIYL	ASJR	flp-18	npr-5
AIYR	ASJL	flp-18	npr-5
AIYR	ASJR	flp-18	npr-5
AIYL	ASKL	flp-18	npr-5
AIYL	ASKR	flp-18	npr-5
AIYR	ASKL	flp-18	npr-5
AIYR	ASKR	flp-18	npr-5
AIYL	AUAL	flp-18	npr-5
AIYL	AUAR	flp-18	npr-5
AIYR	AUAL	flp-18	npr-5
AIYR	AUAR	flp-18	npr-5
AIYL	AWAL	flp-18	npr-5
AIYL	AWAR	flp-18	npr-5
AIYR	AWAL	flp-18	npr-5
AIYR	AWAR	flp-18	npr-5
AIYL	AWBL	flp-18	npr-5
AIYL	AWBR	flp-18	npr-5
AIYR	AWBL	flp-18	npr-5
AIYR	AWBR	flp-18	npr-5
AIYL	IL2DL	flp-18	npr-5
AIYL	IL2DR	flp-18	npr-5
AIYL	IL2L	flp-18	npr-5
AIYL	IL2R	flp-18	npr-5
AIYL	IL2VL	flp-18	npr-5
AIYL	IL2VR	flp-18	npr-5
AIYR	IL2DL	flp-18	npr-5
AIYR	IL2DR	flp-18	npr-5
AIYR	IL2L	flp-18	npr-5
AIYR	IL2R	flp-18	npr-5
AIYR	IL2VL	flp-18	npr-5
AIYR	IL2VR	flp-18	npr-5
AIYL	PHAL	flp-18	npr-5
AIYL	PHAR	flp-18	npr-5
AIYR	PHAL	flp-18	npr-5
AIYR	PHAR	flp-18	npr-5
AIYL	PHBL	flp-18	npr-5
AIYL	PHBR	flp-18	npr-5
AIYR	PHBL	flp-18	npr-5
AIYR	PHBR	flp-18	npr-5
AVAL	AQR	flp-18	npr-1
AVAR	AQR	flp-18	npr-1
AVAL	ASEL	flp-18	npr-1
AVAL	ASER	flp-18	npr-1
AVAR	ASEL	flp-18	npr-1
AVAR	ASER	flp-18	npr-1
AVAL	ASGL	flp-18	npr-1
AVAL	ASGR	flp-18	npr-1
AVAR	ASGL	flp-18	npr-1
AVAR	ASGR	flp-18	npr-1
AVAL	ASHL	flp-18	npr-1
AVAL	ASHR	flp-18	npr-1
AVAR	ASHL	flp-18	npr-1
AVAR	ASHR	flp-18	npr-1
AVAL	AUAL	flp-18	npr-1
AVAL	AUAR	flp-18	npr-1
AVAR	AUAL	flp-18	npr-1
AVAR	AUAR	flp-18	npr-1
AVAL	DD1	flp-18	npr-1
AVAL	DD2	flp-18	npr-1
AVAL	DD3	flp-18	npr-1
AVAL	DD4	flp-18	npr-1
AVAL	DD5	flp-18	npr-1
AVAL	DD6	flp-18	npr-1
AVAR	DD1	flp-18	npr-1
AVAR	DD2	flp-18	npr-1
AVAR	DD3	flp-18	npr-1
AVAR	DD4	flp-18	npr-1
AVAR	DD5	flp-18	npr-1
AVAR	DD6	flp-18	npr-1
AVAL	IL2L	flp-18	npr-1
AVAR	IL2L	flp-18	npr-1
AVAL	IL2R	flp-18	npr-1
AVAR	IL2R	flp-18	npr-1
AVAL	M3L	flp-18	npr-1
AVAL	M3R	flp-18	npr-1
AVAR	M3L	flp-18	npr-1
AVAR	M3R	flp-18	npr-1
AVAL	OLQDL	flp-18	npr-1
AVAL	OLQDR	flp-18	npr-1
AVAL	OLQVL	flp-18	npr-1
AVAL	OLQVR	flp-18	npr-1
AVAR	OLQDL	flp-18	npr-1
AVAR	OLQDR	flp-18	npr-1
AVAR	OLQVL	flp-18	npr-1
AVAR	OLQVR	flp-18	npr-1
AVAL	PHAL	flp-18	npr-1
AVAL	PHAR	flp-18	npr-1
AVAR	PHAL	flp-18	npr-1
AVAR	PHAR	flp-18	npr-1
AVAL	PHBL	flp-18	npr-1
AVAL	PHBR	flp-18	npr-1
AVAR	PHBL	flp-18	npr-1
AVAR	PHBR	flp-18	npr-1
AVAL	PQR	flp-18	npr-1
AVAR	PQR	flp-18	npr-1
AVAL	RIGL	flp-18	npr-1
AVAL	RIGR	flp-18	npr-1
AVAR	RIGL	flp-18	npr-1
AVAR	RIGR	flp-18	npr-1
AVAL	RIVL	flp-18	npr-1
AVAL	RIVR	flp-18	npr-1
AVAR	RIVL	flp-18	npr-1
AVAR	RIVR	flp-18	npr-1
AVAL	RMGL	flp-18	npr-1
AVAL	RMGR	flp-18	npr-1
AVAR	RMGL	flp-18	npr-1
AVAR	RMGR	flp-18	npr-1
AVAL	SAADL	flp-18	npr-1
AVAR	SAADL	flp-18	npr-1
AVAL	SAADR	flp-18	npr-1
AVAR	SAADR	flp-18	npr-1
AVAL	SDQL	flp-18	npr-1
AVAL	SDQR	flp-18	npr-1
AVAR	SDQL	flp-18	npr-1
AVAR	SDQR	flp-18	npr-1
AVAL	SMBDL	flp-18	npr-1
AVAR	SMBDL	flp-18	npr-1
AVAL	SMBDR	flp-18	npr-1
AVAR	SMBDR	flp-18	npr-1
AVAL	URXL	flp-18	npr-1
AVAL	URXR	flp-18	npr-1
AVAR	URXL	flp-18	npr-1
AVAR	URXR	flp-18	npr-1
AVAL	VD1	flp-18	npr-1
AVAL	VD10	flp-18	npr-1
AVAL	VD11	flp-18	npr-1
AVAL	VD12	flp-18	npr-1
AVAL	VD13	flp-18	npr-1
AVAL	VD2	flp-18	npr-1
AVAL	VD3	flp-18	npr-1
AVAL	VD4	flp-18	npr-1
AVAL	VD5	flp-18	npr-1
AVAL	VD6	flp-18	npr-1
AVAL	VD7	flp-18	npr-1
AVAL	VD8	flp-18	npr-1
AVAL	VD9	flp-18	npr-1
AVAR	VD1	flp-18	npr-1
AVAR	VD10	flp-18	npr-1
AVAR	VD11	flp-18	npr-1
AVAR	VD12	flp-18	npr-1
AVAR	VD13	flp-18	npr-1
AVAR	VD2	flp-18	npr-1
AVAR	VD3	flp-18	npr-1
AVAR	VD4	flp-18	npr-1
AVAR	VD5	flp-18	npr-1
AVAR	VD6	flp-18	npr-1
AVAR	VD7	flp-18	npr-1
AVAR	VD8	flp-18	npr-1
AVAR	VD9	flp-18	npr-1
AVAL	AIAL	flp-18	npr-11
AVAL	AIAR	flp-18	npr-11
AVAR	AIAL	flp-18	npr-11
AVAR	AIAR	flp-18	npr-11
AVAL	AIYL	flp-18	npr-11
AVAL	AIYR	flp-18	npr-11
AVAR	AIYL	flp-18	npr-11
AVAR	AIYR	flp-18	npr-11
AVAL	AVAL	flp-18	npr-4
AVAL	AVAR	flp-18	npr-4
AVAR	AVAL	flp-18	npr-4
AVAR	AVAR	flp-18	npr-4
AVAL	BAGL	flp-18	npr-4
AVAL	BAGR	flp-18	npr-4
AVAR	BAGL	flp-18	npr-4
AVAR	BAGR	flp-18	npr-4
AVAL	BDUL	flp-18	npr-4
AVAL	BDUR	flp-18	npr-4
AVAR	BDUL	flp-18	npr-4
AVAR	BDUR	flp-18	npr-4
AVAL	PQR	flp-18	npr-4
AVAR	PQR	flp-18	npr-4
AVAL	RIVL	flp-18	npr-4
AVAL	RIVR	flp-18	npr-4
AVAR	RIVL	flp-18	npr-4
AVAR	RIVR	flp-18	npr-4
AVAL	ADFL	flp-18	npr-5
AVAL	ADFR	flp-18	npr-5
AVAR	ADFL	flp-18	npr-5
AVAR	ADFR	flp-18	npr-5
AVAL	AIAL	flp-18	npr-5
AVAL	AIAR	flp-18	npr-5
AVAR	AIAL	flp-18	npr-5
AVAR	AIAR	flp-18	npr-5
AVAL	ASEL	flp-18	npr-5
AVAL	ASER	flp-18	npr-5
AVAR	ASEL	flp-18	npr-5
AVAR	ASER	flp-18	npr-5
AVAL	ASGL	flp-18	npr-5
AVAL	ASGR	flp-18	npr-5
AVAR	ASGL	flp-18	npr-5
AVAR	ASGR	flp-18	npr-5
AVAL	ASIL	flp-18	npr-5
AVAL	ASIR	flp-18	npr-5
AVAR	ASIL	flp-18	npr-5
AVAR	ASIR	flp-18	npr-5
AVAL	ASJL	flp-18	npr-5
AVAL	ASJR	flp-18	npr-5
AVAR	ASJL	flp-18	npr-5
AVAR	ASJR	flp-18	npr-5
AVAL	ASKL	flp-18	npr-5
AVAL	ASKR	flp-18	npr-5
AVAR	ASKL	flp-18	npr-5
AVAR	ASKR	flp-18	npr-5
AVAL	AUAL	flp-18	npr-5
AVAL	AUAR	flp-18	npr-5
AVAR	AUAL	flp-18	npr-5
AVAR	AUAR	flp-18	npr-5
AVAL	AWAL	flp-18	npr-5
AVAL	AWAR	flp-18	npr-5
AVAR	AWAL	flp-18	npr-5
AVAR	AWAR	flp-18	npr-5
AVAL	AWBL	flp-18	npr-5
AVAL	AWBR	flp-18	npr-5
AVAR	AWBL	flp-18	npr-5
AVAR	AWBR	flp-18	npr-5
AVAL	IL2DL	flp-18	npr-5
AVAL	IL2DR	flp-18	npr-5
AVAL	IL2L	flp-18	npr-5
AVAL	IL2R	flp-18	npr-5
AVAL	IL2VL	flp-18	npr-5
AVAL	IL2VR	flp-18	npr-5
AVAR	IL2DL	flp-18	npr-5
AVAR	IL2DR	flp-18	npr-5
AVAR	IL2L	flp-18	npr-5
AVAR	IL2R	flp-18	npr-5
AVAR	IL2VL	flp-18	npr-5
AVAR	IL2VR	flp-18	npr-5
AVAL	PHAL	flp-18	npr-5
AVAL	PHAR	flp-18	npr-5
AVAR	PHAL	flp-18	npr-5
AVAR	PHAR	flp-18	npr-5
AVAL	PHBL	flp-18	npr-5
AVAL	PHBR	flp-18	npr-5
AVAR	PHBL	flp-18	npr-5
AVAR	PHBR	flp-18	npr-5
M2L	AQR	flp-18	npr-1
M2R	AQR	flp-18	npr-1
M2L	ASEL	flp-18	npr-1
M2L	ASER	flp-18	npr-1
M2R	ASEL	flp-18	npr-1
M2R	ASER	flp-18	npr-1
M2L	ASGL	flp-18	npr-1
M2L	ASGR	flp-18	npr-1
M2R	ASGL	flp-18	npr-1
M2R	ASGR	flp-18	npr-1
M2L	ASHL	flp-18	npr-1
M2L	ASHR	flp-18	npr-1
M2R	ASHL	flp-18	npr-1
M2R	ASHR	flp-18	npr-1
M2L	AUAL	flp-18	npr-1
M2L	AUAR	flp-18	npr-1
M2R	AUAL	flp-18	npr-1
M2R	AUAR	flp-18	npr-1
M2L	DD1	flp-18	npr-1
M2L	DD2	flp-18	npr-1
M2L	DD3	flp-18	npr-1
M2L	DD4	flp-18	npr-1
M2L	DD5	flp-18	npr-1
M2L	DD6	flp-18	npr-1
M2R	DD1	flp-18	npr-1
M2R	DD2	flp-18	npr-1
M2R	DD3	flp-18	npr-1
M2R	DD4	flp-18	npr-1
M2R	DD5	flp-18	npr-1
M2R	DD6	flp-18	npr-1
M2L	IL2L	flp-18	npr-1
M2R	IL2L	flp-18	npr-1
M2L	IL2R	flp-18	npr-1
M2R	IL2R	flp-18	npr-1
M2L	M3L	flp-18	npr-1
M2L	M3R	flp-18	npr-1
M2R	M3L	flp-18	npr-1
M2R	M3R	flp-18	npr-1
M2L	OLQDL	flp-18	npr-1
M2L	OLQDR	flp-18	npr-1
M2L	OLQVL	flp-18	npr-1
M2L	OLQVR	flp-18	npr-1
M2R	OLQDL	flp-18	npr-1
M2R	OLQDR	flp-18	npr-1
M2R	OLQVL	flp-18	npr-1
M2R	OLQVR	flp-18	npr-1
M2L	PHAL	flp-18	npr-1
M2L	PHAR	flp-18	npr-1
M2R	PHAL	flp-18	npr-1
M2R	PHAR	flp-18	npr-1
M2L	PHBL	flp-18	npr-1
M2L	PHBR	flp-18	npr-1
M2R	PHBL	flp-18	npr-1
M2R	PHBR	flp-18	npr-1
M2L	PQR	flp-18	npr-1
M2R	PQR	flp-18	npr-1
M2L	RIGL	flp-18	npr-1
M2L	RIGR	flp-18	npr-1
M2R	RIGL	flp-18	npr-1
M2R	RIGR	flp-18	npr-1
M2L	RIVL	flp-18	npr-1
M2L	RIVR	flp-18	npr-1
M2R	RIVL	flp-18	npr-1
M2R	RIVR	flp-18	npr-1
M2L	RMGL	flp-18	npr-1
M2L	RMGR	flp-18	npr-1
M2R	RMGL	flp-18	npr-1
M2R	RMGR	flp-18	npr-1
M2L	SAADL	flp-18	npr-1
M2R	SAADL	flp-18	npr-1
M2L	SAADR	flp-18	npr-1
M2R	SAADR	flp-18	npr-1
M2L	SDQL	flp-18	npr-1
M2L	SDQR	flp-18	npr-1
M2R	SDQL	flp-18	npr-1
M2R	SDQR	flp-18	npr-1
M2L	SMBDL	flp-18	npr-1
M2R	SMBDL	flp-18	npr-1
M2L	SMBDR	flp-18	npr-1
M2R	SMBDR	flp-18	npr-1
M2L	URXL	flp-18	npr-1
M2L	URXR	flp-18	npr-1
M2R	URXL	flp-18	npr-1
M2R	URXR	flp-18	npr-1
M2L	VD1	flp-18	npr-1
M2L	VD10	flp-18	npr-1
M2L	VD11	flp-18	npr-1
M2L	VD12	flp-18	npr-1
M2L	VD13	flp-18	npr-1
M2L	VD2	flp-18	npr-1
M2L	VD3	flp-18	npr-1
M2L	VD4	flp-18	npr-1
M2L	VD5	flp-18	npr-1
M2L	VD6	flp-18	npr-1
M2L	VD7	flp-18	npr-1
M2L	VD8	flp-18	npr-1
M2L	VD9	flp-18	npr-1
M2R	VD1	flp-18	npr-1
M2R	VD10	flp-18	npr-1
M2R	VD11	flp-18	npr-1
M2R	VD12	flp-18	npr-1
M2R	VD13	flp-18	npr-1
M2R	VD2	flp-18	npr-1
M2R	VD3	flp-18	npr-1
M2R	VD4	flp-18	npr-1
M2R	VD5	flp-18	npr-1
M2R	VD6	flp-18	npr-1
M2R	VD7	flp-18	npr-1
M2R	VD8	flp-18	npr-1
M2R	VD9	flp-18	npr-1
M2L	AIAL	flp-18	npr-11
M2L	AIAR	flp-18	npr-11
M2R	AIAL	flp-18	npr-11
M2R	AIAR	flp-18	npr-11
M2L	AIYL	flp-18	npr-11
M2L	AIYR	flp-18	npr-11
M2R	AIYL	flp-18	npr-11
M2R	AIYR	flp-18	npr-11
M2L	AVAL	flp-18	npr-4
M2L	AVAR	flp-18	npr-4
M2R	AVAL	flp-18	npr-4
M2R	AVAR	flp-18	npr-4
M2L	BAGL	flp-18	npr-4
M2L	BAGR	flp-18	npr-4
M2R	BAGL	flp-18	npr-4
M2R	BAGR	flp-18	npr-4
M2L	BDUL	flp-18	npr-4
M2L	BDUR	flp-18	npr-4
M2R	BDUL	flp-18	npr-4
M2R	BDUR	flp-18	npr-4
M2L	PQR	flp-18	npr-4
M2R	PQR	flp-18	npr-4
M2L	RIVL	flp-18	npr-4
M2L	RIVR	flp-18	npr-4
M2R	RIVL	flp-18	npr-4
M2R	RIVR	flp-18	npr-4
M2L	ADFL	flp-18	npr-5
M2L	ADFR	flp-18	npr-5
M2R	ADFL	flp-18	npr-5
M2R	ADFR	flp-18	npr-5
M2L	AIAL	flp-18	npr-5
M2L	AIAR	flp-18	npr-5
M2R	AIAL	flp-18	npr-5
M2R	AIAR	flp-18	npr-5
M2L	ASEL	flp-18	npr-5
M2L	ASER	flp-18	npr-5
M2R	ASEL	flp-18	npr-5
M2R	ASER	flp-18	npr-5
M2L	ASGL	flp-18	npr-5
M2L	ASGR	flp-18	npr-5
M2R	ASGL	flp-18	npr-5
M2R	ASGR	flp-18	npr-5
M2L	ASIL	flp-18	npr-5
M2L	ASIR	flp-18	npr-5
M2R	ASIL	flp-18	npr-5
M2R	ASIR	flp-18	npr-5
M2L	ASJL	flp-18	npr-5
M2L	ASJR	flp-18	npr-5
M2R	ASJL	flp-18	npr-5
M2R	ASJR	flp-18	npr-5
M2L	ASKL	flp-18	npr-5
M2L	ASKR	flp-18	npr-5
M2R	ASKL	flp-18	npr-5
M2R	ASKR	flp-18	npr-5
M2L	AUAL	flp-18	npr-5
M2L	AUAR	flp-18	npr-5
M2R	AUAL	flp-18	npr-5
M2R	AUAR	flp-18	npr-5
M2L	AWAL	flp-18	npr-5
M2L	AWAR	flp-18	npr-5
M2R	AWAL	flp-18	npr-5
M2R	AWAR	flp-18	npr-5
M2L	AWBL	flp-18	npr-5
M2L	AWBR	flp-18	npr-5
M2R	AWBL	flp-18	npr-5
M2R	AWBR	flp-18	npr-5
M2L	IL2DL	flp-18	npr-5
M2L	IL2DR	flp-18	npr-5
M2L	IL2L	flp-18	npr-5
M2L	IL2R	flp-18	npr-5
M2L	IL2VL	flp-18	npr-5
M2L	IL2VR	flp-18	npr-5
M2R	IL2DL	flp-18	npr-5
M2R	IL2DR	flp-18	npr-5
M2R	IL2L	flp-18	npr-5
M2R	IL2R	flp-18	npr-5
M2R	IL2VL	flp-18	npr-5
M2R	IL2VR	flp-18	npr-5
M2L	PHAL	flp-18	npr-5
M2L	PHAR	flp-18	npr-5
M2R	PHAL	flp-18	npr-5
M2R	PHAR	flp-18	npr-5
M2L	PHBL	flp-18	npr-5
M2L	PHBR	flp-18	npr-5
M2R	PHBL	flp-18	npr-5
M2R	PHBR	flp-18	npr-5
M3L	AQR	flp-18	npr-1
M3R	AQR	flp-18	npr-1
M3L	ASEL	flp-18	npr-1
M3L	ASER	flp-18	npr-1
M3R	ASEL	flp-18	npr-1
M3R	ASER	flp-18	npr-1
M3L	ASGL	flp-18	npr-1
M3L	ASGR	flp-18	npr-1
M3R	ASGL	flp-18	npr-1
M3R	ASGR	flp-18	npr-1
M3L	ASHL	flp-18	npr-1
M3L	ASHR	flp-18	npr-1
M3R	ASHL	flp-18	npr-1
M3R	ASHR	flp-18	npr-1
M3L	AUAL	flp-18	npr-1
M3L	AUAR	flp-18	npr-1
M3R	AUAL	flp-18	npr-1
M3R	AUAR	flp-18	npr-1
M3L	DD1	flp-18	npr-1
M3L	DD2	flp-18	npr-1
M3L	DD3	flp-18	npr-1
M3L	DD4	flp-18	npr-1
M3L	DD5	flp-18	npr-1
M3L	DD6	flp-18	npr-1
M3R	DD1	flp-18	npr-1
M3R	DD2	flp-18	npr-1
M3R	DD3	flp-18	npr-1
M3R	DD4	flp-18	npr-1
M3R	DD5	flp-18	npr-1
M3R	DD6	flp-18	npr-1
M3L	IL2L	flp-18	npr-1
M3R	IL2L	flp-18	npr-1
M3L	IL2R	flp-18	npr-1
M3R	IL2R	flp-18	npr-1
M3L	M3L	flp-18	npr-1
M3L	M3R	flp-18	npr-1
M3R	M3L	flp-18	npr-1
M3R	M3R	flp-18	npr-1
M3L	OLQDL	flp-18	npr-1
M3L	OLQDR	flp-18	npr-1
M3L	OLQVL	flp-18	npr-1
M3L	OLQVR	flp-18	npr-1
M3R	OLQDL	flp-18	npr-1
M3R	OLQDR	flp-18	npr-1
M3R	OLQVL	flp-18	npr-1
M3R	OLQVR	flp-18	npr-1
M3L	PHAL	flp-18	npr-1
M3L	PHAR	flp-18	npr-1
M3R	PHAL	flp-18	npr-1
M3R	PHAR	flp-18	npr-1
M3L	PHBL	flp-18	npr-1
M3L	PHBR	flp-18	npr-1
M3R	PHBL	flp-18	npr-1
M3R	PHBR	flp-18	npr-1
M3L	PQR	flp-18	npr-1
M3R	PQR	flp-18	npr-1
M3L	RIGL	flp-18	npr-1
M3L	RIGR	flp-18	npr-1
M3R	RIGL	flp-18	npr-1
M3R	RIGR	flp-18	npr-1
M3L	RIVL	flp-18	npr-1
M3L	RIVR	flp-18	npr-1
M3R	RIVL	flp-18	npr-1
M3R	RIVR	flp-18	npr-1
M3L	RMGL	flp-18	npr-1
M3L	RMGR	flp-18	npr-1
M3R	RMGL	flp-18	npr-1
M3R	RMGR	flp-18	npr-1
M3L	SAADL	flp-18	npr-1
M3R	SAADL	flp-18	npr-1
M3L	SAADR	flp-18	npr-1
M3R	SAADR	flp-18	npr-1
M3L	SDQL	flp-18	npr-1
M3L	SDQR	flp-18	npr-1
M3R	SDQL	flp-18	npr-1
M3R	SDQR	flp-18	npr-1
M3L	SMBDL	flp-18	npr-1
M3R	SMBDL	flp-18	npr-1
M3L	SMBDR	flp-18	npr-1
M3R	SMBDR	flp-18	npr-1
M3L	URXL	flp-18	npr-1
M3L	URXR	flp-18	npr-1
M3R	URXL	flp-18	npr-1
M3R	URXR	flp-18	npr-1
M3L	VD1	flp-18	npr-1
M3L	VD10	flp-18	npr-1
M3L	VD11	flp-18	npr-1
M3L	VD12	flp-18	npr-1
M3L	VD13	flp-18	npr-1
M3L	VD2	flp-18	npr-1
M3L	VD3	flp-18	npr-1
M3L	VD4	flp-18	npr-1
M3L	VD5	flp-18	npr-1
M3L	VD6	flp-18	npr-1
M3L	VD7	flp-18	npr-1
M3L	VD8	flp-18	npr-1
M3L	VD9	flp-18	npr-1
M3R	VD1	flp-18	npr-1
M3R	VD10	flp-18	npr-1
M3R	VD11	flp-18	npr-1
M3R	VD12	flp-18	npr-1
M3R	VD13	flp-18	npr-1
M3R	VD2	flp-18	npr-1
M3R	VD3	flp-18	npr-1
M3R	VD4	flp-18	npr-1
M3R	VD5	flp-18	npr-1
M3R	VD6	flp-18	npr-1
M3R	VD7	flp-18	npr-1
M3R	VD8	flp-18	npr-1
M3R	VD9	flp-18	npr-1
M3L	AIAL	flp-18	npr-11
M3L	AIAR	flp-18	npr-11
M3R	AIAL	flp-18	npr-11
M3R	AIAR	flp-18	npr-11
M3L	AIYL	flp-18	npr-11
M3L	AIYR	flp-18	npr-11
M3R	AIYL	flp-18	npr-11
M3R	AIYR	flp-18	npr-11
M3L	AVAL	flp-18	npr-4
M3L	AVAR	flp-18	npr-4
M3R	AVAL	flp-18	npr-4
M3R	AVAR	flp-18	npr-4
M3L	BAGL	flp-18	npr-4
M3L	BAGR	flp-18	npr-4
M3R	BAGL	flp-18	npr-4
M3R	BAGR	flp-18	npr-4
M3L	BDUL	flp-18	npr-4
M3L	BDUR	flp-18	npr-4
M3R	BDUL	flp-18	npr-4
M3R	BDUR	flp-18	npr-4
M3L	PQR	flp-18	npr-4
M3R	PQR	flp-18	npr-4
M3L	RIVL	flp-18	npr-4
M3L	RIVR	flp-18	npr-4
M3R	RIVL	flp-18	npr-4
M3R	RIVR	flp-18	npr-4
M3L	ADFL	flp-18	npr-5
M3L	ADFR	flp-18	npr-5
M3R	ADFL	flp-18	npr-5
M3R	ADFR	flp-18	npr-5
M3L	AIAL	flp-18	npr-5
M3L	AIAR	flp-18	npr-5
M3R	AIAL	flp-18	npr-5
M3R	AIAR	flp-18	npr-5
M3L	ASEL	flp-18	npr-5
M3L	ASER	flp-18	npr-5
M3R	ASEL	flp-18	npr-5
M3R	ASER	flp-18	npr-5
M3L	ASGL	flp-18	npr-5
M3L	ASGR	flp-18	npr-5
M3R	ASGL	flp-18	npr-5
M3R	ASGR	flp-18	npr-5
M3L	ASIL	flp-18	npr-5
M3L	ASIR	flp-18	npr-5
M3R	ASIL	flp-18	npr-5
M3R	ASIR	flp-18	npr-5
M3L	ASJL	flp-18	npr-5
M3L	ASJR	flp-18	npr-5
M3R	ASJL	flp-18	npr-5
M3R	ASJR	flp-18	npr-5
M3L	ASKL	flp-18	npr-5
M3L	ASKR	flp-18	npr-5
M3R	ASKL	flp-18	npr-5
M3R	ASKR	flp-18	npr-5
M3L	AUAL	flp-18	npr-5
M3L	AUAR	flp-18	npr-5
M3R	AUAL	flp-18	npr-5
M3R	AUAR	flp-18	npr-5
M3L	AWAL	flp-18	npr-5
M3L	AWAR	flp-18	npr-5
M3R	AWAL	flp-18	npr-5
M3R	AWAR	flp-18	npr-5
M3L	AWBL	flp-18	npr-5
M3L	AWBR	flp-18	npr-5
M3R	AWBL	flp-18	npr-5
M3R	AWBR	flp-18	npr-5
M3L	IL2DL	flp-18	npr-5
M3L	IL2DR	flp-18	npr-5
M3L	IL2L	flp-18	npr-5
M3L	IL2R	flp-18	npr-5
M3L	IL2VL	flp-18	npr-5
M3L	IL2VR	flp-18	npr-5
M3R	IL2DL	flp-18	npr-5
M3R	IL2DR	flp-18	npr-5
M3R	IL2L	flp-18	npr-5
M3R	IL2R	flp-18	npr-5
M3R	IL2VL	flp-18	npr-5
M3R	IL2VR	flp-18	npr-5
M3L	PHAL	flp-18	npr-5
M3L	PHAR	flp-18	npr-5
M3R	PHAL	flp-18	npr-5
M3R	PHAR	flp-18	npr-5
M3L	PHBL	flp-18	npr-5
M3L	PHBR	flp-18	npr-5
M3R	PHBL	flp-18	npr-5
M3R	PHBR	flp-18	npr-5
RIGL	AQR	flp-18	npr-1
RIGR	AQR	flp-18	npr-1
RIGL	ASEL	flp-18	npr-1
RIGL	ASER	flp-18	npr-1
RIGR	ASEL	flp-18	npr-1
RIGR	ASER	flp-18	npr-1
RIGL	ASGL	flp-18	npr-1
RIGL	ASGR	flp-18	npr-1
RIGR	ASGL	flp-18	npr-1
RIGR	ASGR	flp-18	npr-1
RIGL	ASHL	flp-18	npr-1
RIGL	ASHR	flp-18	npr-1
RIGR	ASHL	flp-18	npr-1
RIGR	ASHR	flp-18	npr-1
RIGL	AUAL	flp-18	npr-1
RIGL	AUAR	flp-18	npr-1
RIGR	AUAL	flp-18	npr-1
RIGR	AUAR	flp-18	npr-1
RIGL	DD1	flp-18	npr-1
RIGL	DD2	flp-18	npr-1
RIGL	DD3	flp-18	npr-1
RIGL	DD4	flp-18	npr-1
RIGL	DD5	flp-18	npr-1
RIGL	DD6	flp-18	npr-1
RIGR	DD1	flp-18	npr-1
RIGR	DD2	flp-18	npr-1
RIGR	DD3	flp-18	npr-1
RIGR	DD4	flp-18	npr-1
RIGR	DD5	flp-18	npr-1
RIGR	DD6	flp-18	npr-1
RIGL	IL2L	flp-18	npr-1
RIGR	IL2L	flp-18	npr-1
RIGL	IL2R	flp-18	npr-1
RIGR	IL2R	flp-18	npr-1
RIGL	M3L	flp-18	npr-1
RIGL	M3R	flp-18	npr-1
RIGR	M3L	flp-18	npr-1
RIGR	M3R	flp-18	npr-1
RIGL	OLQDL	flp-18	npr-1
RIGL	OLQDR	flp-18	npr-1
RIGL	OLQVL	flp-18	npr-1
RIGL	OLQVR	flp-18	npr-1
RIGR	OLQDL	flp-18	npr-1
RIGR	OLQDR	flp-18	npr-1
RIGR	OLQVL	flp-18	npr-1
RIGR	OLQVR	flp-18	npr-1
RIGL	PHAL	flp-18	npr-1
RIGL	PHAR	flp-18	npr-1
RIGR	PHAL	flp-18	npr-1
RIGR	PHAR	flp-18	npr-1
RIGL	PHBL	flp-18	npr-1
RIGL	PHBR	flp-18	npr-1
RIGR	PHBL	flp-18	npr-1
RIGR	PHBR	flp-18	npr-1
RIGL	PQR	flp-18	npr-1
RIGR	PQR	flp-18	npr-1
RIGL	RIGL	flp-18	npr-1
RIGL	RIGR	flp-18	npr-1
RIGR	RIGL	flp-18	npr-1
RIGR	RIGR	flp-18	npr-1
RIGL	RIVL	flp-18	npr-1
RIGL	RIVR	flp-18	npr-1
RIGR	RIVL	flp-18	npr-1
RIGR	RIVR	flp-18	npr-1
RIGL	RMGL	flp-18	npr-1
RIGL	RMGR	flp-18	npr-1
RIGR	RMGL	flp-18	npr-1
RIGR	RMGR	flp-18	npr-1
RIGL	SAADL	flp-18	npr-1
RIGR	SAADL	flp-18	npr-1
RIGL	SAADR	flp-18	npr-1
RIGR	SAADR	flp-18	npr-1
RIGL	SDQL	flp-18	npr-1
RIGL	SDQR	flp-18	npr-1
RIGR	SDQL	flp-18	npr-1
RIGR	SDQR	flp-18	npr-1
RIGL	SMBDL	flp-18	npr-1
RIGR	SMBDL	flp-18	npr-1
RIGL	SMBDR	flp-18	npr-1
RIGR	SMBDR	flp-18	npr-1
RIGL	URXL	flp-18	npr-1
RIGL	URXR	flp-18	npr-1
RIGR	URXL	flp-18	npr-1
RIGR	URXR	flp-18	npr-1
RIGL	VD1	flp-18	npr-1
RIGL	VD10	flp-18	npr-1
RIGL	VD11	flp-18	npr-1
RIGL	VD12	flp-18	npr-1
RIGL	VD13	flp-18	npr-1
RIGL	VD2	flp-18	npr-1
RIGL	VD3	flp-18	npr-1
RIGL	VD4	flp-18	npr-1
RIGL	VD5	flp-18	npr-1
RIGL	VD6	flp-18	npr-1
RIGL	VD7	flp-18	npr-1
RIGL	VD8	flp-18	npr-1
RIGL	VD9	flp-18	npr-1
RIGR	VD1	flp-18	npr-1
RIGR	VD10	flp-18	npr-1
RIGR	VD11	flp-18	npr-1
RIGR	VD12	flp-18	npr-1
RIGR	VD13	flp-18	npr-1
RIGR	VD2	flp-18	npr-1
RIGR	VD3	flp-18	npr-1
RIGR	VD4	flp-18	npr-1
RIGR	VD5	flp-18	npr-1
RIGR	VD6	flp-18	npr-1
RIGR	VD7	flp-18	npr-1
RIGR	VD8	flp-18	npr-1
RIGR	VD9	flp-18	npr-1
RIGL	AIAL	flp-18	npr-11
RIGL	AIAR	flp-18	npr-11
RIGR	AIAL	flp-18	npr-11
RIGR	AIAR	flp-18	npr-11
RIGL	AIYL	flp-18	npr-11
RIGL	AIYR	flp-18	npr-11
RIGR	AIYL	flp-18	npr-11
RIGR	AIYR	flp-18	npr-11
RIGL	AVAL	flp-18	npr-4
RIGL	AVAR	flp-18	npr-4
RIGR	AVAL	flp-18	npr-4
RIGR	AVAR	flp-18	npr-4
RIGL	BAGL	flp-18	npr-4
RIGL	BAGR	flp-18	npr-4
RIGR	BAGL	flp-18	npr-4
RIGR	BAGR	flp-18	npr-4
RIGL	BDUL	flp-18	npr-4
RIGL	BDUR	flp-18	npr-4
RIGR	BDUL	flp-18	npr-4
RIGR	BDUR	flp-18	npr-4
RIGL	PQR	flp-18	npr-4
RIGR	PQR	flp-18	npr-4
RIGL	RIVL	flp-18	npr-4
RIGL	RIVR	flp-18	npr-4
RIGR	RIVL	flp-18	npr-4
RIGR	RIVR	flp-18	npr-4
RIGL	ADFL	flp-18	npr-5
RIGL	ADFR	flp-18	npr-5
RIGR	ADFL	flp-18	npr-5
RIGR	ADFR	flp-18	npr-5
RIGL	AIAL	flp-18	npr-5
RIGL	AIAR	flp-18	npr-5
RIGR	AIAL	flp-18	npr-5
RIGR	AIAR	flp-18	npr-5
RIGL	ASEL	flp-18	npr-5
RIGL	ASER	flp-18	npr-5
RIGR	ASEL	flp-18	npr-5
RIGR	ASER	flp-18	npr-5
RIGL	ASGL	flp-18	npr-5
RIGL	ASGR	flp-18	npr-5
RIGR	ASGL	flp-18	npr-5
RIGR	ASGR	flp-18	npr-5
RIGL	ASIL	flp-18	npr-5
RIGL	ASIR	flp-18	npr-5
RIGR	ASIL	flp-18	npr-5
RIGR	ASIR	flp-18	npr-5
RIGL	ASJL	flp-18	npr-5
RIGL	ASJR	flp-18	npr-5
RIGR	ASJL	flp-18	npr-5
RIGR	ASJR	flp-18	npr-5
RIGL	ASKL	flp-18	npr-5
RIGL	ASKR	flp-18	npr-5
RIGR	ASKL	flp-18	npr-5
RIGR	ASKR	flp-18	npr-5
RIGL	AUAL	flp-18	npr-5
RIGL	AUAR	flp-18	npr-5
RIGR	AUAL	flp-18	npr-5
RIGR	AUAR	flp-18	npr-5
RIGL	AWAL	flp-18	npr-5
RIGL	AWAR	flp-18	npr-5
RIGR	AWAL	flp-18	npr-5
RIGR	AWAR	flp-18	npr-5
RIGL	AWBL	flp-18	npr-5
RIGL	AWBR	flp-18	npr-5
RIGR	AWBL	flp-18	npr-5
RIGR	AWBR	flp-18	npr-5
RIGL	IL2DL	flp-18	npr-5
RIGL	IL2DR	flp-18	npr-5
RIGL	IL2L	flp-18	npr-5
RIGL	IL2R	flp-18	npr-5
RIGL	IL2VL	flp-18	npr-5
RIGL	IL2VR	flp-18	npr-5
RIGR	IL2DL	flp-18	npr-5
RIGR	IL2DR	flp-18	npr-5
RIGR	IL2L	flp-18	npr-5
RIGR	IL2R	flp-18	npr-5
RIGR	IL2VL	flp-18	npr-5
RIGR	IL2VR	flp-18	npr-5
RIGL	PHAL	flp-18	npr-5
RIGL	PHAR	flp-18	npr-5
RIGR	PHAL	flp-18	npr-5
RIGR	PHAR	flp-18	npr-5
RIGL	PHBL	flp-18	npr-5
RIGL	PHBR	flp-18	npr-5
RIGR	PHBL	flp-18	npr-5
RIGR	PHBR	flp-18	npr-5
RIML	AQR	flp-18	npr-1
RIMR	AQR	flp-18	npr-1
RIML	ASEL	flp-18	npr-1
RIML	ASER	flp-18	npr-1
RIMR	ASEL	flp-18	npr-1
RIMR	ASER	flp-18	npr-1
RIML	ASGL	flp-18	npr-1
RIML	ASGR	flp-18	npr-1
RIMR	ASGL	flp-18	npr-1
RIMR	ASGR	flp-18	npr-1
RIML	ASHL	flp-18	npr-1
RIML	ASHR	flp-18	npr-1
RIMR	ASHL	flp-18	npr-1
RIMR	ASHR	flp-18	npr-1
RIML	AUAL	flp-18	npr-1
RIML	AUAR	flp-18	npr-1
RIMR	AUAL	flp-18	npr-1
RIMR	AUAR	flp-18	npr-1
RIML	DD1	flp-18	npr-1
RIML	DD2	flp-18	npr-1
RIML	DD3	flp-18	npr-1
RIML	DD4	flp-18	npr-1
RIML	DD5	flp-18	npr-1
RIML	DD6	flp-18	npr-1
RIMR	DD1	flp-18	npr-1
RIMR	DD2	flp-18	npr-1
RIMR	DD3	flp-18	npr-1
RIMR	DD4	flp-18	npr-1
RIMR	DD5	flp-18	npr-1
RIMR	DD6	flp-18	npr-1
RIML	IL2L	flp-18	npr-1
RIMR	IL2L	flp-18	npr-1
RIML	IL2R	flp-18	npr-1
RIMR	IL2R	flp-18	npr-1
RIML	M3L	flp-18	npr-1
RIML	M3R	flp-18	npr-1
RIMR	M3L	flp-18	npr-1
RIMR	M3R	flp-18	npr-1
RIML	OLQDL	flp-18	npr-1
RIML	OLQDR	flp-18	npr-1
RIML	OLQVL	flp-18	npr-1
RIML	OLQVR	flp-18	npr-1
RIMR	OLQDL	flp-18	npr-1
RIMR	OLQDR	flp-18	npr-1
RIMR	OLQVL	flp-18	npr-1
RIMR	OLQVR	flp-18	npr-1
RIML	PHAL	flp-18	npr-1
RIML	PHAR	flp-18	npr-1
RIMR	PHAL	flp-18	npr-1
RIMR	PHAR	flp-18	npr-1
RIML	PHBL	flp-18	npr-1
RIML	PHBR	flp-18	npr-1
RIMR	PHBL	flp-18	npr-1
RIMR	PHBR	flp-18	npr-1
RIML	PQR	flp-18	npr-1
RIMR	PQR	flp-18	npr-1
RIML	RIGL	flp-18	npr-1
RIML	RIGR	flp-18	npr-1
RIMR	RIGL	flp-18	npr-1
RIMR	RIGR	flp-18	npr-1
RIML	RIVL	flp-18	npr-1
RIML	RIVR	flp-18	npr-1
RIMR	RIVL	flp-18	npr-1
RIMR	RIVR	flp-18	npr-1
RIML	RMGL	flp-18	npr-1
RIML	RMGR	flp-18	npr-1
RIMR	RMGL	flp-18	npr-1
RIMR	RMGR	flp-18	npr-1
RIML	SAADL	flp-18	npr-1
RIMR	SAADL	flp-18	npr-1
RIML	SAADR	flp-18	npr-1
RIMR	SAADR	flp-18	npr-1
RIML	SDQL	flp-18	npr-1
RIML	SDQR	flp-18	npr-1
RIMR	SDQL	flp-18	npr-1
RIMR	SDQR	flp-18	npr-1
RIML	SMBDL	flp-18	npr-1
RIMR	SMBDL	flp-18	npr-1
RIML	SMBDR	flp-18	npr-1
RIMR	SMBDR	flp-18	npr-1
RIML	URXL	flp-18	npr-1
RIML	URXR	flp-18	npr-1
RIMR	URXL	flp-18	npr-1
RIMR	URXR	flp-18	npr-1
RIML	VD1	flp-18	npr-1
RIML	VD10	flp-18	npr-1
RIML	VD11	flp-18	npr-1
RIML	VD12	flp-18	npr-1
RIML	VD13	flp-18	npr-1
RIML	VD2	flp-18	npr-1
RIML	VD3	flp-18	npr-1
RIML	VD4	flp-18	npr-1
RIML	VD5	flp-18	npr-1
RIML	VD6	flp-18	npr-1
RIML	VD7	flp-18	npr-1
RIML	VD8	flp-18	npr-1
RIML	VD9	flp-18	npr-1
RIMR	VD1	flp-18	npr-1
RIMR	VD10	flp-18	npr-1
RIMR	VD11	flp-18	npr-1
RIMR	VD12	flp-18	npr-1
RIMR	VD13	flp-18	npr-1
RIMR	VD2	flp-18	npr-1
RIMR	VD3	flp-18	npr-1
RIMR	VD4	flp-18	npr-1
RIMR	VD5	flp-18	npr-1
RIMR	VD6	flp-18	npr-1
RIMR	VD7	flp-18	npr-1
RIMR	VD8	flp-18	npr-1
RIMR	VD9	flp-18	npr-1
RIML	AIAL	flp-18	npr-11
RIML	AIAR	flp-18	npr-11
RIMR	AIAL	flp-18	npr-11
RIMR	AIAR	flp-18	npr-11
RIML	AIYL	flp-18	npr-11
RIML	AIYR	flp-18	npr-11
RIMR	AIYL	flp-18	npr-11
RIMR	AIYR	flp-18	npr-11
RIML	AVAL	flp-18	npr-4
RIML	AVAR	flp-18	npr-4
RIMR	AVAL	flp-18	npr-4
RIMR	AVAR	flp-18	npr-4
RIML	BAGL	flp-18	npr-4
RIML	BAGR	flp-18	npr-4
RIMR	BAGL	flp-18	npr-4
RIMR	BAGR	flp-18	npr-4
RIML	BDUL	flp-18	npr-4
RIML	BDUR	flp-18	npr-4
RIMR	BDUL	flp-18	npr-4
RIMR	BDUR	flp-18	npr-4
RIML	PQR	flp-18	npr-4
RIMR	PQR	flp-18	npr-4
RIML	RIVL	flp-18	npr-4
RIML	RIVR	flp-18	npr-4
RIMR	RIVL	flp-18	npr-4
RIMR	RIVR	flp-18	npr-4
RIML	ADFL	flp-18	npr-5
RIML	ADFR	flp-18	npr-5
RIMR	ADFL	flp-18	npr-5
RIMR	ADFR	flp-18	npr-5
RIML	AIAL	flp-18	npr-5
RIML	AIAR	flp-18	npr-5
RIMR	AIAL	flp-18	npr-5
RIMR	AIAR	flp-18	npr-5
RIML	ASEL	flp-18	npr-5
RIML	ASER	flp-18	npr-5
RIMR	ASEL	flp-18	npr-5
RIMR	ASER	flp-18	npr-5
RIML	ASGL	flp-18	npr-5
RIML	ASGR	flp-18	npr-5
RIMR	ASGL	flp-18	npr-5
RIMR	ASGR	flp-18	npr-5
RIML	ASIL	flp-18	npr-5
RIML	ASIR	flp-18	npr-5
RIMR	ASIL	flp-18	npr-5
RIMR	ASIR	flp-18	npr-5
RIML	ASJL	flp-18	npr-5
RIML	ASJR	flp-18	npr-5
RIMR	ASJL	flp-18	npr-5
RIMR	ASJR	flp-18	npr-5
RIML	ASKL	flp-18	npr-5
RIML	ASKR	flp-18	npr-5
RIMR	ASKL	flp-18	npr-5
RIMR	ASKR	flp-18	npr-5
RIML	AUAL	flp-18	npr-5
RIML	AUAR	flp-18	npr-5
RIMR	AUAL	flp-18	npr-5
RIMR	AUAR	flp-18	npr-5
RIML	AWAL	flp-18	npr-5
RIML	AWAR	flp-18	npr-5
RIMR	AWAL	flp-18	npr-5
RIMR	AWAR	flp-18	npr-5
RIML	AWBL	flp-18	npr-5
RIML	AWBR	flp-18	npr-5
RIMR	AWBL	flp-18	npr-5
RIMR	AWBR	flp-18	npr-5
RIML	IL2DL	flp-18	npr-5
RIML	IL2DR	flp-18	npr-5
RIML	IL2L	flp-18	npr-5
RIML	IL2R	flp-18	npr-5
RIML	IL2VL	flp-18	npr-5
RIML	IL2VR	flp-18	npr-5
RIMR	IL2DL	flp-18	npr-5
RIMR	IL2DR	flp-18	npr-5
RIMR	IL2L	flp-18	npr-5
RIMR	IL2R	flp-18	npr-5
RIMR	IL2VL	flp-18	npr-5
RIMR	IL2VR	flp-18	npr-5
RIML	PHAL	flp-18	npr-5
RIML	PHAR	flp-18	npr-5
RIMR	PHAL	flp-18	npr-5
RIMR	PHAR	flp-18	npr-5
RIML	PHBL	flp-18	npr-5
RIML	PHBR	flp-18	npr-5
RIMR	PHBL	flp-18	npr-5
RIMR	PHBR	flp-18	npr-5
ADFL	AQR	flp-21	npr-1
ADFR	AQR	flp-21	npr-1
ADFL	ASEL	flp-21	npr-1
ADFL	ASER	flp-21	npr-1
ADFR	ASEL	flp-21	npr-1
ADFR	ASER	flp-21	npr-1
ADFL	ASGL	flp-21	npr-1
ADFL	ASGR	flp-21	npr-1
ADFR	ASGL	flp-21	npr-1
ADFR	ASGR	flp-21	npr-1
ADFL	ASHL	flp-21	npr-1
ADFL	ASHR	flp-21	npr-1
ADFR	ASHL	flp-21	npr-1
ADFR	ASHR	flp-21	npr-1
ADFL	AUAL	flp-21	npr-1
ADFL	AUAR	flp-21	npr-1
ADFR	AUAL	flp-21	npr-1
ADFR	AUAR	flp-21	npr-1
ADFL	DD1	flp-21	npr-1
ADFL	DD2	flp-21	npr-1
ADFL	DD3	flp-21	npr-1
ADFL	DD4	flp-21	npr-1
ADFL	DD5	flp-21	npr-1
ADFL	DD6	flp-21	npr-1
ADFR	DD1	flp-21	npr-1
ADFR	DD2	flp-21	npr-1
ADFR	DD3	flp-21	npr-1
ADFR	DD4	flp-21	npr-1
ADFR	DD5	flp-21	npr-1
ADFR	DD6	flp-21	npr-1
ADFL	IL2L	flp-21	npr-1
ADFR	IL2L	flp-21	npr-1
ADFL	IL2R	flp-21	npr-1
ADFR	IL2R	flp-21	npr-1
ADFL	M3L	flp-21	npr-1
ADFL	M3R	flp-21	npr-1
ADFR	M3L	flp-21	npr-1
ADFR	M3R	flp-21	npr-1
ADFL	OLQDL	flp-21	npr-1
ADFL	OLQDR	flp-21	npr-1
ADFL	OLQVL	flp-21	npr-1
ADFL	OLQVR	flp-21	npr-1
ADFR	OLQDL	flp-21	npr-1
ADFR	OLQDR	flp-21	npr-1
ADFR	OLQVL	flp-21	npr-1
ADFR	OLQVR	flp-21	npr-1
ADFL	PHAL	flp-21	npr-1
ADFL	PHAR	flp-21	npr-1
ADFR	PHAL	flp-21	npr-1
ADFR	PHAR	flp-21	npr-1
ADFL	PHBL	flp-21	npr-1
ADFL	PHBR	flp-21	npr-1
ADFR	PHBL	flp-21	npr-1
ADFR	PHBR	flp-21	npr-1
ADFL	PQR	flp-21	npr-1
ADFR	PQR	flp-21	npr-1
ADFL	RIGL	flp-21	npr-1
ADFL	RIGR	flp-21	npr-1
ADFR	RIGL	flp-21	npr-1
ADFR	RIGR	flp-21	npr-1
ADFL	RIVL	flp-21	npr-1
ADFL	RIVR	flp-21	npr-1
ADFR	RIVL	flp-21	npr-1
ADFR	RIVR	flp-21	npr-1
ADFL	RMGL	flp-21	npr-1
ADFL	RMGR	flp-21	npr-1
ADFR	RMGL	flp-21	npr-1
ADFR	RMGR	flp-21	npr-1
ADFL	SAADL	flp-21	npr-1
ADFR	SAADL	flp-21	npr-1
ADFL	SAADR	flp-21	npr-1
ADFR	SAADR	flp-21	npr-1
ADFL	SDQL	flp-21	npr-1
ADFL	SDQR	flp-21	npr-1
ADFR	SDQL	flp-21	npr-1
ADFR	SDQR	flp-21	npr-1
ADFL	SMBDL	flp-21	npr-1
ADFR	SMBDL	flp-21	npr-1
ADFL	SMBDR	flp-21	npr-1
ADFR	SMBDR	flp-21	npr-1
ADFL	URXL	flp-21	npr-1
ADFL	URXR	flp-21	npr-1
ADFR	URXL	flp-21	npr-1
ADFR	URXR	flp-21	npr-1
ADFL	VD1	flp-21	npr-1
ADFL	VD10	flp-21	npr-1
ADFL	VD11	flp-21	npr-1
ADFL	VD12	flp-21	npr-1
ADFL	VD13	flp-21	npr-1
ADFL	VD2	flp-21	npr-1
ADFL	VD3	flp-21	npr-1
ADFL	VD4	flp-21	npr-1
ADFL	VD5	flp-21	npr-1
ADFL	VD6	flp-21	npr-1
ADFL	VD7	flp-21	npr-1
ADFL	VD8	flp-21	npr-1
ADFL	VD9	flp-21	npr-1
ADFR	VD1	flp-21	npr-1
ADFR	VD10	flp-21	npr-1
ADFR	VD11	flp-21	npr-1
ADFR	VD12	flp-21	npr-1
ADFR	VD13	flp-21	npr-1
ADFR	VD2	flp-21	npr-1
ADFR	VD3	flp-21	npr-1
ADFR	VD4	flp-21	npr-1
ADFR	VD5	flp-21	npr-1
ADFR	VD6	flp-21	npr-1
ADFR	VD7	flp-21	npr-1
ADFR	VD8	flp-21	npr-1
ADFR	VD9	flp-21	npr-1
ADFL	AIAL	flp-21	npr-11
ADFL	AIAR	flp-21	npr-11
ADFR	AIAL	flp-21	npr-11
ADFR	AIAR	flp-21	npr-11
ADFL	AIYL	flp-21	npr-11
ADFL	AIYR	flp-21	npr-11
ADFR	AIYL	flp-21	npr-11
ADFR	AIYR	flp-21	npr-11
ADFL	ADFL	flp-21	npr-2
ADFL	ADFR	flp-21	npr-2
ADFR	ADFL	flp-21	npr-2
ADFR	ADFR	flp-21	npr-2
ADFL	AIZL	flp-21	npr-2
ADFL	AIZR	flp-21	npr-2
ADFR	AIZL	flp-21	npr-2
ADFR	AIZR	flp-21	npr-2
ADFL	ASHL	flp-21	npr-2
ADFL	ASHR	flp-21	npr-2
ADFR	ASHL	flp-21	npr-2
ADFR	ASHR	flp-21	npr-2
ADFL	FLPL	flp-21	npr-2
ADFL	FLPR	flp-21	npr-2
ADFR	FLPL	flp-21	npr-2
ADFR	FLPR	flp-21	npr-2
ADFL	OLQDL	flp-21	npr-2
ADFL	OLQDR	flp-21	npr-2
ADFL	OLQVL	flp-21	npr-2
ADFL	OLQVR	flp-21	npr-2
ADFR	OLQDL	flp-21	npr-2
ADFR	OLQDR	flp-21	npr-2
ADFR	OLQVL	flp-21	npr-2
ADFR	OLQVR	flp-21	npr-2
ADFL	PVDL	flp-21	npr-2
ADFL	PVDR	flp-21	npr-2
ADFR	PVDL	flp-21	npr-2
ADFR	PVDR	flp-21	npr-2
ADFL	PVQL	flp-21	npr-2
ADFL	PVQR	flp-21	npr-2
ADFR	PVQL	flp-21	npr-2
ADFR	PVQR	flp-21	npr-2
ADFL	SABD	flp-21	npr-2
ADFL	SABVL	flp-21	npr-2
ADFL	SABVR	flp-21	npr-2
ADFR	SABD	flp-21	npr-2
ADFR	SABVL	flp-21	npr-2
ADFR	SABVR	flp-21	npr-2
ADFL	ADFL	flp-21	npr-5
ADFL	ADFR	flp-21	npr-5
ADFR	ADFL	flp-21	npr-5
ADFR	ADFR	flp-21	npr-5
ADFL	AIAL	flp-21	npr-5
ADFL	AIAR	flp-21	npr-5
ADFR	AIAL	flp-21	npr-5
ADFR	AIAR	flp-21	npr-5
ADFL	ASEL	flp-21	npr-5
ADFL	ASER	flp-21	npr-5
ADFR	ASEL	flp-21	npr-5
ADFR	ASER	flp-21	npr-5
ADFL	ASGL	flp-21	npr-5
ADFL	ASGR	flp-21	npr-5
ADFR	ASGL	flp-21	npr-5
ADFR	ASGR	flp-21	npr-5
ADFL	ASIL	flp-21	npr-5
ADFL	ASIR	flp-21	npr-5
ADFR	ASIL	flp-21	npr-5
ADFR	ASIR	flp-21	npr-5
ADFL	ASJL	flp-21	npr-5
ADFL	ASJR	flp-21	npr-5
ADFR	ASJL	flp-21	npr-5
ADFR	ASJR	flp-21	npr-5
ADFL	ASKL	flp-21	npr-5
ADFL	ASKR	flp-21	npr-5
ADFR	ASKL	flp-21	npr-5
ADFR	ASKR	flp-21	npr-5
ADFL	AUAL	flp-21	npr-5
ADFL	AUAR	flp-21	npr-5
ADFR	AUAL	flp-21	npr-5
[truncated: 6,931 more rows]
