# Supplementary material for: The Multilayer Connectome of Caenorhabditis elegans
Source: PLoS Comput Biol. 2016 Dec 16;12(12):e1005283. doi: 10.1371/journal.pcbi.1005283 (PMC5215746; doi:10.1371/journal.pcbi.1005283)
Supplement: S1 Dataset — (ZIP) [file pcbi.1005283.s004.zip › S1 Dataset. Included are edge lists and source data for monoamine and neuropeptide networks/edge_lists/edgelist_NP_classes.csv]

AIA	AIA	flp-1	npr-11
AIA	AIY	flp-1	npr-11
AIA	AVA	flp-1	npr-4
AIA	BAG	flp-1	npr-4
AIA	BDU	flp-1	npr-4
AIA	PQR	flp-1	npr-4
AIA	RIV	flp-1	npr-4
AIY	AIA	flp-1	npr-11
AIY	AIY	flp-1	npr-11
AIY	AVA	flp-1	npr-4
AIY	BAG	flp-1	npr-4
AIY	BDU	flp-1	npr-4
AIY	PQR	flp-1	npr-4
AIY	RIV	flp-1	npr-4
AVA	AIA	flp-1	npr-11
AVA	AIY	flp-1	npr-11
AVA	AVA	flp-1	npr-4
AVA	BAG	flp-1	npr-4
AVA	BDU	flp-1	npr-4
AVA	PQR	flp-1	npr-4
AVA	RIV	flp-1	npr-4
AVE	AIA	flp-1	npr-11
AVE	AIY	flp-1	npr-11
AVE	AVA	flp-1	npr-4
AVE	BAG	flp-1	npr-4
AVE	BDU	flp-1	npr-4
AVE	PQR	flp-1	npr-4
AVE	RIV	flp-1	npr-4
AVK	AIA	flp-1	npr-11
AVK	AIY	flp-1	npr-11
AVK	AVA	flp-1	npr-4
AVK	BAG	flp-1	npr-4
AVK	BDU	flp-1	npr-4
AVK	PQR	flp-1	npr-4
AVK	RIV	flp-1	npr-4
M5	AIA	flp-1	npr-11
M5	AIY	flp-1	npr-11
M5	AVA	flp-1	npr-4
M5	BAG	flp-1	npr-4
M5	BDU	flp-1	npr-4
M5	PQR	flp-1	npr-4
M5	RIV	flp-1	npr-4
RIG	AIA	flp-1	npr-11
RIG	AIY	flp-1	npr-11
RIG	AVA	flp-1	npr-4
RIG	BAG	flp-1	npr-4
RIG	BDU	flp-1	npr-4
RIG	PQR	flp-1	npr-4
RIG	RIV	flp-1	npr-4
RMG	AIA	flp-1	npr-11
RMG	AIY	flp-1	npr-11
RMG	AVA	flp-1	npr-4
RMG	BAG	flp-1	npr-4
RMG	BDU	flp-1	npr-4
RMG	PQR	flp-1	npr-4
RMG	RIV	flp-1	npr-4
AIM	DVA	flp-10	egl-6
AIM	HSN	flp-10	egl-6
AIM	SDQ	flp-10	egl-6
ASI	DVA	flp-10	egl-6
ASI	HSN	flp-10	egl-6
ASI	SDQ	flp-10	egl-6
AUA	DVA	flp-10	egl-6
AUA	HSN	flp-10	egl-6
AUA	SDQ	flp-10	egl-6
BAG	DVA	flp-10	egl-6
BAG	HSN	flp-10	egl-6
BAG	SDQ	flp-10	egl-6
BDU	DVA	flp-10	egl-6
BDU	HSN	flp-10	egl-6
BDU	SDQ	flp-10	egl-6
DVB	DVA	flp-10	egl-6
DVB	HSN	flp-10	egl-6
DVB	SDQ	flp-10	egl-6
PQR	DVA	flp-10	egl-6
PQR	HSN	flp-10	egl-6
PQR	SDQ	flp-10	egl-6
PVR	DVA	flp-10	egl-6
PVR	HSN	flp-10	egl-6
PVR	SDQ	flp-10	egl-6
URX	DVA	flp-10	egl-6
URX	HSN	flp-10	egl-6
URX	SDQ	flp-10	egl-6
ALA	AVE	flp-13	frpr-4
ALA	DVA	flp-13	frpr-4
ALA	I1	flp-13	frpr-4
ALA	PVM	flp-13	frpr-4
ALA	RIA	flp-13	frpr-4
ASE	AVE	flp-13	frpr-4
ASE	DVA	flp-13	frpr-4
ASE	I1	flp-13	frpr-4
ASE	PVM	flp-13	frpr-4
ASE	RIA	flp-13	frpr-4
ASG	AVE	flp-13	frpr-4
ASG	DVA	flp-13	frpr-4
ASG	I1	flp-13	frpr-4
ASG	PVM	flp-13	frpr-4
ASG	RIA	flp-13	frpr-4
ASK	AVE	flp-13	frpr-4
ASK	DVA	flp-13	frpr-4
ASK	I1	flp-13	frpr-4
ASK	PVM	flp-13	frpr-4
ASK	RIA	flp-13	frpr-4
BAG	AVE	flp-13	frpr-4
BAG	DVA	flp-13	frpr-4
BAG	I1	flp-13	frpr-4
BAG	PVM	flp-13	frpr-4
BAG	RIA	flp-13	frpr-4
DD	AVE	flp-13	frpr-4
DD	DVA	flp-13	frpr-4
DD	I1	flp-13	frpr-4
DD	PVM	flp-13	frpr-4
DD	RIA	flp-13	frpr-4
I5	AVE	flp-13	frpr-4
I5	DVA	flp-13	frpr-4
I5	I1	flp-13	frpr-4
I5	PVM	flp-13	frpr-4
I5	RIA	flp-13	frpr-4
M3	AVE	flp-13	frpr-4
M3	DVA	flp-13	frpr-4
M3	I1	flp-13	frpr-4
M3	PVM	flp-13	frpr-4
M3	RIA	flp-13	frpr-4
M5	AVE	flp-13	frpr-4
M5	DVA	flp-13	frpr-4
M5	I1	flp-13	frpr-4
M5	PVM	flp-13	frpr-4
M5	RIA	flp-13	frpr-4
I2	AS	flp-15	npr-3
I2	DA	flp-15	npr-3
I2	DB	flp-15	npr-3
I2	VA	flp-15	npr-3
I2	VB	flp-15	npr-3
PHA	AS	flp-15	npr-3
PHA	DA	flp-15	npr-3
PHA	DB	flp-15	npr-3
PHA	VA	flp-15	npr-3
PHA	VB	flp-15	npr-3
BAG	DVA	flp-17	egl-6
BAG	HSN	flp-17	egl-6
BAG	SDQ	flp-17	egl-6
M5	DVA	flp-17	egl-6
M5	HSN	flp-17	egl-6
M5	SDQ	flp-17	egl-6
AIY	AQR	flp-18	npr-1
AIY	ASE	flp-18	npr-1
AIY	ASG	flp-18	npr-1
AIY	ASH	flp-18	npr-1
AIY	AUA	flp-18	npr-1
AIY	DD	flp-18	npr-1
AIY	IL2L	flp-18	npr-1
AIY	IL2R	flp-18	npr-1
AIY	M3	flp-18	npr-1
AIY	OLQ	flp-18	npr-1
AIY	PHA	flp-18	npr-1
AIY	PHB	flp-18	npr-1
AIY	PQR	flp-18	npr-1
AIY	RIG	flp-18	npr-1
AIY	RIV	flp-18	npr-1
AIY	RMG	flp-18	npr-1
AIY	SAADL	flp-18	npr-1
AIY	SAADR	flp-18	npr-1
AIY	SDQ	flp-18	npr-1
AIY	SMBDL	flp-18	npr-1
AIY	SMBDR	flp-18	npr-1
AIY	URX	flp-18	npr-1
AIY	VD	flp-18	npr-1
AIY	AIA	flp-18	npr-11
AIY	AIY	flp-18	npr-11
AIY	AVA	flp-18	npr-4
AIY	BAG	flp-18	npr-4
AIY	BDU	flp-18	npr-4
AIY	PQR	flp-18	npr-4
AIY	RIV	flp-18	npr-4
AIY	ADF	flp-18	npr-5
AIY	AIA	flp-18	npr-5
AIY	ASE	flp-18	npr-5
AIY	ASG	flp-18	npr-5
AIY	ASI	flp-18	npr-5
AIY	ASJ	flp-18	npr-5
AIY	ASK	flp-18	npr-5
AIY	AUA	flp-18	npr-5
AIY	AWA	flp-18	npr-5
AIY	AWB	flp-18	npr-5
AIY	IL2	flp-18	npr-5
AIY	PHA	flp-18	npr-5
AIY	PHB	flp-18	npr-5
AVA	AQR	flp-18	npr-1
AVA	ASE	flp-18	npr-1
AVA	ASG	flp-18	npr-1
AVA	ASH	flp-18	npr-1
AVA	AUA	flp-18	npr-1
AVA	DD	flp-18	npr-1
AVA	IL2L	flp-18	npr-1
AVA	IL2R	flp-18	npr-1
AVA	M3	flp-18	npr-1
AVA	OLQ	flp-18	npr-1
AVA	PHA	flp-18	npr-1
AVA	PHB	flp-18	npr-1
AVA	PQR	flp-18	npr-1
AVA	RIG	flp-18	npr-1
AVA	RIV	flp-18	npr-1
AVA	RMG	flp-18	npr-1
AVA	SAADL	flp-18	npr-1
AVA	SAADR	flp-18	npr-1
AVA	SDQ	flp-18	npr-1
AVA	SMBDL	flp-18	npr-1
AVA	SMBDR	flp-18	npr-1
AVA	URX	flp-18	npr-1
AVA	VD	flp-18	npr-1
AVA	AIA	flp-18	npr-11
AVA	AIY	flp-18	npr-11
AVA	AVA	flp-18	npr-4
AVA	BAG	flp-18	npr-4
AVA	BDU	flp-18	npr-4
AVA	PQR	flp-18	npr-4
AVA	RIV	flp-18	npr-4
AVA	ADF	flp-18	npr-5
AVA	AIA	flp-18	npr-5
AVA	ASE	flp-18	npr-5
AVA	ASG	flp-18	npr-5
AVA	ASI	flp-18	npr-5
AVA	ASJ	flp-18	npr-5
AVA	ASK	flp-18	npr-5
AVA	AUA	flp-18	npr-5
AVA	AWA	flp-18	npr-5
AVA	AWB	flp-18	npr-5
AVA	IL2	flp-18	npr-5
AVA	PHA	flp-18	npr-5
AVA	PHB	flp-18	npr-5
M2	AQR	flp-18	npr-1
M2	ASE	flp-18	npr-1
M2	ASG	flp-18	npr-1
M2	ASH	flp-18	npr-1
M2	AUA	flp-18	npr-1
M2	DD	flp-18	npr-1
M2	IL2L	flp-18	npr-1
M2	IL2R	flp-18	npr-1
M2	M3	flp-18	npr-1
M2	OLQ	flp-18	npr-1
M2	PHA	flp-18	npr-1
M2	PHB	flp-18	npr-1
M2	PQR	flp-18	npr-1
M2	RIG	flp-18	npr-1
M2	RIV	flp-18	npr-1
M2	RMG	flp-18	npr-1
M2	SAADL	flp-18	npr-1
M2	SAADR	flp-18	npr-1
M2	SDQ	flp-18	npr-1
M2	SMBDL	flp-18	npr-1
M2	SMBDR	flp-18	npr-1
M2	URX	flp-18	npr-1
M2	VD	flp-18	npr-1
M2	AIA	flp-18	npr-11
M2	AIY	flp-18	npr-11
M2	AVA	flp-18	npr-4
M2	BAG	flp-18	npr-4
M2	BDU	flp-18	npr-4
M2	PQR	flp-18	npr-4
M2	RIV	flp-18	npr-4
M2	ADF	flp-18	npr-5
M2	AIA	flp-18	npr-5
M2	ASE	flp-18	npr-5
M2	ASG	flp-18	npr-5
M2	ASI	flp-18	npr-5
M2	ASJ	flp-18	npr-5
M2	ASK	flp-18	npr-5
M2	AUA	flp-18	npr-5
M2	AWA	flp-18	npr-5
M2	AWB	flp-18	npr-5
M2	IL2	flp-18	npr-5
M2	PHA	flp-18	npr-5
M2	PHB	flp-18	npr-5
M3	AQR	flp-18	npr-1
M3	ASE	flp-18	npr-1
M3	ASG	flp-18	npr-1
M3	ASH	flp-18	npr-1
M3	AUA	flp-18	npr-1
M3	DD	flp-18	npr-1
M3	IL2L	flp-18	npr-1
M3	IL2R	flp-18	npr-1
M3	M3	flp-18	npr-1
M3	OLQ	flp-18	npr-1
M3	PHA	flp-18	npr-1
M3	PHB	flp-18	npr-1
M3	PQR	flp-18	npr-1
M3	RIG	flp-18	npr-1
M3	RIV	flp-18	npr-1
M3	RMG	flp-18	npr-1
M3	SAADL	flp-18	npr-1
M3	SAADR	flp-18	npr-1
M3	SDQ	flp-18	npr-1
M3	SMBDL	flp-18	npr-1
M3	SMBDR	flp-18	npr-1
M3	URX	flp-18	npr-1
M3	VD	flp-18	npr-1
M3	AIA	flp-18	npr-11
M3	AIY	flp-18	npr-11
M3	AVA	flp-18	npr-4
M3	BAG	flp-18	npr-4
M3	BDU	flp-18	npr-4
M3	PQR	flp-18	npr-4
M3	RIV	flp-18	npr-4
M3	ADF	flp-18	npr-5
M3	AIA	flp-18	npr-5
M3	ASE	flp-18	npr-5
M3	ASG	flp-18	npr-5
M3	ASI	flp-18	npr-5
M3	ASJ	flp-18	npr-5
M3	ASK	flp-18	npr-5
M3	AUA	flp-18	npr-5
M3	AWA	flp-18	npr-5
M3	AWB	flp-18	npr-5
M3	IL2	flp-18	npr-5
M3	PHA	flp-18	npr-5
M3	PHB	flp-18	npr-5
RIG	AQR	flp-18	npr-1
RIG	ASE	flp-18	npr-1
RIG	ASG	flp-18	npr-1
RIG	ASH	flp-18	npr-1
RIG	AUA	flp-18	npr-1
RIG	DD	flp-18	npr-1
RIG	IL2L	flp-18	npr-1
RIG	IL2R	flp-18	npr-1
RIG	M3	flp-18	npr-1
RIG	OLQ	flp-18	npr-1
RIG	PHA	flp-18	npr-1
RIG	PHB	flp-18	npr-1
RIG	PQR	flp-18	npr-1
RIG	RIG	flp-18	npr-1
RIG	RIV	flp-18	npr-1
RIG	RMG	flp-18	npr-1
RIG	SAADL	flp-18	npr-1
RIG	SAADR	flp-18	npr-1
RIG	SDQ	flp-18	npr-1
RIG	SMBDL	flp-18	npr-1
RIG	SMBDR	flp-18	npr-1
RIG	URX	flp-18	npr-1
RIG	VD	flp-18	npr-1
RIG	AIA	flp-18	npr-11
RIG	AIY	flp-18	npr-11
RIG	AVA	flp-18	npr-4
RIG	BAG	flp-18	npr-4
RIG	BDU	flp-18	npr-4
RIG	PQR	flp-18	npr-4
RIG	RIV	flp-18	npr-4
RIG	ADF	flp-18	npr-5
RIG	AIA	flp-18	npr-5
RIG	ASE	flp-18	npr-5
RIG	ASG	flp-18	npr-5
RIG	ASI	flp-18	npr-5
RIG	ASJ	flp-18	npr-5
RIG	ASK	flp-18	npr-5
RIG	AUA	flp-18	npr-5
RIG	AWA	flp-18	npr-5
RIG	AWB	flp-18	npr-5
RIG	IL2	flp-18	npr-5
RIG	PHA	flp-18	npr-5
RIG	PHB	flp-18	npr-5
RIM	AQR	flp-18	npr-1
RIM	ASE	flp-18	npr-1
RIM	ASG	flp-18	npr-1
RIM	ASH	flp-18	npr-1
RIM	AUA	flp-18	npr-1
RIM	DD	flp-18	npr-1
RIM	IL2L	flp-18	npr-1
RIM	IL2R	flp-18	npr-1
RIM	M3	flp-18	npr-1
RIM	OLQ	flp-18	npr-1
RIM	PHA	flp-18	npr-1
RIM	PHB	flp-18	npr-1
RIM	PQR	flp-18	npr-1
RIM	RIG	flp-18	npr-1
RIM	RIV	flp-18	npr-1
RIM	RMG	flp-18	npr-1
RIM	SAADL	flp-18	npr-1
RIM	SAADR	flp-18	npr-1
RIM	SDQ	flp-18	npr-1
RIM	SMBDL	flp-18	npr-1
RIM	SMBDR	flp-18	npr-1
RIM	URX	flp-18	npr-1
RIM	VD	flp-18	npr-1
RIM	AIA	flp-18	npr-11
RIM	AIY	flp-18	npr-11
RIM	AVA	flp-18	npr-4
RIM	BAG	flp-18	npr-4
RIM	BDU	flp-18	npr-4
RIM	PQR	flp-18	npr-4
RIM	RIV	flp-18	npr-4
RIM	ADF	flp-18	npr-5
RIM	AIA	flp-18	npr-5
RIM	ASE	flp-18	npr-5
RIM	ASG	flp-18	npr-5
RIM	ASI	flp-18	npr-5
RIM	ASJ	flp-18	npr-5
RIM	ASK	flp-18	npr-5
RIM	AUA	flp-18	npr-5
RIM	AWA	flp-18	npr-5
RIM	AWB	flp-18	npr-5
RIM	IL2	flp-18	npr-5
RIM	PHA	flp-18	npr-5
RIM	PHB	flp-18	npr-5
ADF	AQR	flp-21	npr-1
ADF	ASE	flp-21	npr-1
ADF	ASG	flp-21	npr-1
ADF	ASH	flp-21	npr-1
ADF	AUA	flp-21	npr-1
ADF	DD	flp-21	npr-1
ADF	IL2L	flp-21	npr-1
ADF	IL2R	flp-21	npr-1
ADF	M3	flp-21	npr-1
ADF	OLQ	flp-21	npr-1
ADF	PHA	flp-21	npr-1
ADF	PHB	flp-21	npr-1
ADF	PQR	flp-21	npr-1
ADF	RIG	flp-21	npr-1
ADF	RIV	flp-21	npr-1
ADF	RMG	flp-21	npr-1
ADF	SAADL	flp-21	npr-1
ADF	SAADR	flp-21	npr-1
ADF	SDQ	flp-21	npr-1
ADF	SMBDL	flp-21	npr-1
ADF	SMBDR	flp-21	npr-1
ADF	URX	flp-21	npr-1
ADF	VD	flp-21	npr-1
ADF	AIA	flp-21	npr-11
ADF	AIY	flp-21	npr-11
ADF	ADF	flp-21	npr-2
ADF	AIZ	flp-21	npr-2
ADF	ASH	flp-21	npr-2
ADF	FLP	flp-21	npr-2
ADF	OLQ	flp-21	npr-2
ADF	PVD	flp-21	npr-2
ADF	PVQ	flp-21	npr-2
ADF	SAB	flp-21	npr-2
ADF	ADF	flp-21	npr-5
ADF	AIA	flp-21	npr-5
ADF	ASE	flp-21	npr-5
ADF	ASG	flp-21	npr-5
ADF	ASI	flp-21	npr-5
ADF	ASJ	flp-21	npr-5
ADF	ASK	flp-21	npr-5
ADF	AUA	flp-21	npr-5
ADF	AWA	flp-21	npr-5
ADF	AWB	flp-21	npr-5
ADF	IL2	flp-21	npr-5
ADF	PHA	flp-21	npr-5
ADF	PHB	flp-21	npr-5
ADL	AQR	flp-21	npr-1
ADL	ASE	flp-21	npr-1
ADL	ASG	flp-21	npr-1
ADL	ASH	flp-21	npr-1
ADL	AUA	flp-21	npr-1
ADL	DD	flp-21	npr-1
ADL	IL2L	flp-21	npr-1
ADL	IL2R	flp-21	npr-1
ADL	M3	flp-21	npr-1
ADL	OLQ	flp-21	npr-1
ADL	PHA	flp-21	npr-1
ADL	PHB	flp-21	npr-1
ADL	PQR	flp-21	npr-1
ADL	RIG	flp-21	npr-1
ADL	RIV	flp-21	npr-1
ADL	RMG	flp-21	npr-1
ADL	SAADL	flp-21	npr-1
ADL	SAADR	flp-21	npr-1
ADL	SDQ	flp-21	npr-1
ADL	SMBDL	flp-21	npr-1
ADL	SMBDR	flp-21	npr-1
ADL	URX	flp-21	npr-1
ADL	VD	flp-21	npr-1
ADL	AIA	flp-21	npr-11
ADL	AIY	flp-21	npr-11
ADL	ADF	flp-21	npr-2
ADL	AIZ	flp-21	npr-2
ADL	ASH	flp-21	npr-2
ADL	FLP	flp-21	npr-2
ADL	OLQ	flp-21	npr-2
ADL	PVD	flp-21	npr-2
ADL	PVQ	flp-21	npr-2
ADL	SAB	flp-21	npr-2
ADL	ADF	flp-21	npr-5
ADL	AIA	flp-21	npr-5
ADL	ASE	flp-21	npr-5
ADL	ASG	flp-21	npr-5
ADL	ASI	flp-21	npr-5
ADL	ASJ	flp-21	npr-5
ADL	ASK	flp-21	npr-5
ADL	AUA	flp-21	npr-5
ADL	AWA	flp-21	npr-5
ADL	AWB	flp-21	npr-5
ADL	IL2	flp-21	npr-5
ADL	PHA	flp-21	npr-5
ADL	PHB	flp-21	npr-5
ASE	AQR	flp-21	npr-1
ASE	ASE	flp-21	npr-1
ASE	ASG	flp-21	npr-1
ASE	ASH	flp-21	npr-1
ASE	AUA	flp-21	npr-1
ASE	DD	flp-21	npr-1
ASE	IL2L	flp-21	npr-1
ASE	IL2R	flp-21	npr-1
ASE	M3	flp-21	npr-1
ASE	OLQ	flp-21	npr-1
ASE	PHA	flp-21	npr-1
ASE	PHB	flp-21	npr-1
ASE	PQR	flp-21	npr-1
ASE	RIG	flp-21	npr-1
ASE	RIV	flp-21	npr-1
ASE	RMG	flp-21	npr-1
ASE	SAADL	flp-21	npr-1
ASE	SAADR	flp-21	npr-1
ASE	SDQ	flp-21	npr-1
ASE	SMBDL	flp-21	npr-1
ASE	SMBDR	flp-21	npr-1
ASE	URX	flp-21	npr-1
ASE	VD	flp-21	npr-1
ASE	AIA	flp-21	npr-11
ASE	AIY	flp-21	npr-11
ASE	ADF	flp-21	npr-2
ASE	AIZ	flp-21	npr-2
ASE	ASH	flp-21	npr-2
ASE	FLP	flp-21	npr-2
ASE	OLQ	flp-21	npr-2
ASE	PVD	flp-21	npr-2
ASE	PVQ	flp-21	npr-2
ASE	SAB	flp-21	npr-2
ASE	ADF	flp-21	npr-5
ASE	AIA	flp-21	npr-5
ASE	ASE	flp-21	npr-5
ASE	ASG	flp-21	npr-5
ASE	ASI	flp-21	npr-5
ASE	ASJ	flp-21	npr-5
ASE	ASK	flp-21	npr-5
ASE	AUA	flp-21	npr-5
ASE	AWA	flp-21	npr-5
ASE	AWB	flp-21	npr-5
ASE	IL2	flp-21	npr-5
ASE	PHA	flp-21	npr-5
ASE	PHB	flp-21	npr-5
ASG	AQR	flp-21	npr-1
ASG	ASE	flp-21	npr-1
ASG	ASG	flp-21	npr-1
ASG	ASH	flp-21	npr-1
ASG	AUA	flp-21	npr-1
ASG	DD	flp-21	npr-1
ASG	IL2L	flp-21	npr-1
ASG	IL2R	flp-21	npr-1
ASG	M3	flp-21	npr-1
ASG	OLQ	flp-21	npr-1
ASG	PHA	flp-21	npr-1
ASG	PHB	flp-21	npr-1
ASG	PQR	flp-21	npr-1
ASG	RIG	flp-21	npr-1
ASG	RIV	flp-21	npr-1
ASG	RMG	flp-21	npr-1
ASG	SAADL	flp-21	npr-1
ASG	SAADR	flp-21	npr-1
ASG	SDQ	flp-21	npr-1
ASG	SMBDL	flp-21	npr-1
ASG	SMBDR	flp-21	npr-1
ASG	URX	flp-21	npr-1
ASG	VD	flp-21	npr-1
ASG	AIA	flp-21	npr-11
ASG	AIY	flp-21	npr-11
ASG	ADF	flp-21	npr-2
ASG	AIZ	flp-21	npr-2
ASG	ASH	flp-21	npr-2
ASG	FLP	flp-21	npr-2
ASG	OLQ	flp-21	npr-2
ASG	PVD	flp-21	npr-2
ASG	PVQ	flp-21	npr-2
ASG	SAB	flp-21	npr-2
ASG	ADF	flp-21	npr-5
ASG	AIA	flp-21	npr-5
ASG	ASE	flp-21	npr-5
ASG	ASG	flp-21	npr-5
ASG	ASI	flp-21	npr-5
ASG	ASJ	flp-21	npr-5
ASG	ASK	flp-21	npr-5
ASG	AUA	flp-21	npr-5
ASG	AWA	flp-21	npr-5
ASG	AWB	flp-21	npr-5
ASG	IL2	flp-21	npr-5
ASG	PHA	flp-21	npr-5
ASG	PHB	flp-21	npr-5
ASH	AQR	flp-21	npr-1
ASH	ASE	flp-21	npr-1
ASH	ASG	flp-21	npr-1
ASH	ASH	flp-21	npr-1
ASH	AUA	flp-21	npr-1
ASH	DD	flp-21	npr-1
ASH	IL2L	flp-21	npr-1
ASH	IL2R	flp-21	npr-1
ASH	M3	flp-21	npr-1
ASH	OLQ	flp-21	npr-1
ASH	PHA	flp-21	npr-1
ASH	PHB	flp-21	npr-1
ASH	PQR	flp-21	npr-1
ASH	RIG	flp-21	npr-1
ASH	RIV	flp-21	npr-1
ASH	RMG	flp-21	npr-1
ASH	SAADL	flp-21	npr-1
ASH	SAADR	flp-21	npr-1
ASH	SDQ	flp-21	npr-1
ASH	SMBDL	flp-21	npr-1
ASH	SMBDR	flp-21	npr-1
ASH	URX	flp-21	npr-1
ASH	VD	flp-21	npr-1
ASH	AIA	flp-21	npr-11
ASH	AIY	flp-21	npr-11
ASH	ADF	flp-21	npr-2
ASH	AIZ	flp-21	npr-2
ASH	ASH	flp-21	npr-2
ASH	FLP	flp-21	npr-2
ASH	OLQ	flp-21	npr-2
ASH	PVD	flp-21	npr-2
ASH	PVQ	flp-21	npr-2
ASH	SAB	flp-21	npr-2
ASH	ADF	flp-21	npr-5
ASH	AIA	flp-21	npr-5
ASH	ASE	flp-21	npr-5
ASH	ASG	flp-21	npr-5
ASH	ASI	flp-21	npr-5
ASH	ASJ	flp-21	npr-5
ASH	ASK	flp-21	npr-5
ASH	AUA	flp-21	npr-5
ASH	AWA	flp-21	npr-5
ASH	AWB	flp-21	npr-5
ASH	IL2	flp-21	npr-5
ASH	PHA	flp-21	npr-5
ASH	PHB	flp-21	npr-5
ASI	AQR	flp-21	npr-1
ASI	ASE	flp-21	npr-1
ASI	ASG	flp-21	npr-1
ASI	ASH	flp-21	npr-1
ASI	AUA	flp-21	npr-1
ASI	DD	flp-21	npr-1
ASI	IL2L	flp-21	npr-1
ASI	IL2R	flp-21	npr-1
ASI	M3	flp-21	npr-1
ASI	OLQ	flp-21	npr-1
ASI	PHA	flp-21	npr-1
ASI	PHB	flp-21	npr-1
ASI	PQR	flp-21	npr-1
ASI	RIG	flp-21	npr-1
ASI	RIV	flp-21	npr-1
ASI	RMG	flp-21	npr-1
ASI	SAADL	flp-21	npr-1
ASI	SAADR	flp-21	npr-1
ASI	SDQ	flp-21	npr-1
ASI	SMBDL	flp-21	npr-1
ASI	SMBDR	flp-21	npr-1
ASI	URX	flp-21	npr-1
ASI	VD	flp-21	npr-1
ASI	AIA	flp-21	npr-11
ASI	AIY	flp-21	npr-11
ASI	ADF	flp-21	npr-2
ASI	AIZ	flp-21	npr-2
ASI	ASH	flp-21	npr-2
ASI	FLP	flp-21	npr-2
ASI	OLQ	flp-21	npr-2
ASI	PVD	flp-21	npr-2
ASI	PVQ	flp-21	npr-2
ASI	SAB	flp-21	npr-2
ASI	ADF	flp-21	npr-5
ASI	AIA	flp-21	npr-5
ASI	ASE	flp-21	npr-5
ASI	ASG	flp-21	npr-5
ASI	ASI	flp-21	npr-5
ASI	ASJ	flp-21	npr-5
ASI	ASK	flp-21	npr-5
ASI	AUA	flp-21	npr-5
ASI	AWA	flp-21	npr-5
ASI	AWB	flp-21	npr-5
ASI	IL2	flp-21	npr-5
ASI	PHA	flp-21	npr-5
ASI	PHB	flp-21	npr-5
ASJ	AQR	flp-21	npr-1
ASJ	ASE	flp-21	npr-1
ASJ	ASG	flp-21	npr-1
ASJ	ASH	flp-21	npr-1
ASJ	AUA	flp-21	npr-1
ASJ	DD	flp-21	npr-1
ASJ	IL2L	flp-21	npr-1
ASJ	IL2R	flp-21	npr-1
ASJ	M3	flp-21	npr-1
ASJ	OLQ	flp-21	npr-1
ASJ	PHA	flp-21	npr-1
ASJ	PHB	flp-21	npr-1
ASJ	PQR	flp-21	npr-1
ASJ	RIG	flp-21	npr-1
ASJ	RIV	flp-21	npr-1
ASJ	RMG	flp-21	npr-1
ASJ	SAADL	flp-21	npr-1
ASJ	SAADR	flp-21	npr-1
ASJ	SDQ	flp-21	npr-1
ASJ	SMBDL	flp-21	npr-1
ASJ	SMBDR	flp-21	npr-1
ASJ	URX	flp-21	npr-1
ASJ	VD	flp-21	npr-1
ASJ	AIA	flp-21	npr-11
ASJ	AIY	flp-21	npr-11
ASJ	ADF	flp-21	npr-2
ASJ	AIZ	flp-21	npr-2
ASJ	ASH	flp-21	npr-2
ASJ	FLP	flp-21	npr-2
ASJ	OLQ	flp-21	npr-2
ASJ	PVD	flp-21	npr-2
ASJ	PVQ	flp-21	npr-2
ASJ	SAB	flp-21	npr-2
ASJ	ADF	flp-21	npr-5
ASJ	AIA	flp-21	npr-5
ASJ	ASE	flp-21	npr-5
ASJ	ASG	flp-21	npr-5
ASJ	ASI	flp-21	npr-5
ASJ	ASJ	flp-21	npr-5
ASJ	ASK	flp-21	npr-5
ASJ	AUA	flp-21	npr-5
ASJ	AWA	flp-21	npr-5
ASJ	AWB	flp-21	npr-5
ASJ	IL2	flp-21	npr-5
ASJ	PHA	flp-21	npr-5
ASJ	PHB	flp-21	npr-5
ASK	AQR	flp-21	npr-1
ASK	ASE	flp-21	npr-1
ASK	ASG	flp-21	npr-1
ASK	ASH	flp-21	npr-1
ASK	AUA	flp-21	npr-1
ASK	DD	flp-21	npr-1
ASK	IL2L	flp-21	npr-1
ASK	IL2R	flp-21	npr-1
ASK	M3	flp-21	npr-1
ASK	OLQ	flp-21	npr-1
ASK	PHA	flp-21	npr-1
ASK	PHB	flp-21	npr-1
ASK	PQR	flp-21	npr-1
ASK	RIG	flp-21	npr-1
ASK	RIV	flp-21	npr-1
ASK	RMG	flp-21	npr-1
ASK	SAADL	flp-21	npr-1
ASK	SAADR	flp-21	npr-1
ASK	SDQ	flp-21	npr-1
ASK	SMBDL	flp-21	npr-1
ASK	SMBDR	flp-21	npr-1
ASK	URX	flp-21	npr-1
ASK	VD	flp-21	npr-1
ASK	AIA	flp-21	npr-11
ASK	AIY	flp-21	npr-11
ASK	ADF	flp-21	npr-2
ASK	AIZ	flp-21	npr-2
ASK	ASH	flp-21	npr-2
ASK	FLP	flp-21	npr-2
ASK	OLQ	flp-21	npr-2
ASK	PVD	flp-21	npr-2
ASK	PVQ	flp-21	npr-2
ASK	SAB	flp-21	npr-2
ASK	ADF	flp-21	npr-5
ASK	AIA	flp-21	npr-5
ASK	ASE	flp-21	npr-5
ASK	ASG	flp-21	npr-5
ASK	ASI	flp-21	npr-5
ASK	ASJ	flp-21	npr-5
ASK	ASK	flp-21	npr-5
ASK	AUA	flp-21	npr-5
ASK	AWA	flp-21	npr-5
ASK	AWB	flp-21	npr-5
ASK	IL2	flp-21	npr-5
ASK	PHA	flp-21	npr-5
ASK	PHB	flp-21	npr-5
FLP	AQR	flp-21	npr-1
FLP	ASE	flp-21	npr-1
FLP	ASG	flp-21	npr-1
FLP	ASH	flp-21	npr-1
FLP	AUA	flp-21	npr-1
FLP	DD	flp-21	npr-1
FLP	IL2L	flp-21	npr-1
FLP	IL2R	flp-21	npr-1
FLP	M3	flp-21	npr-1
FLP	OLQ	flp-21	npr-1
FLP	PHA	flp-21	npr-1
FLP	PHB	flp-21	npr-1
FLP	PQR	flp-21	npr-1
FLP	RIG	flp-21	npr-1
FLP	RIV	flp-21	npr-1
FLP	RMG	flp-21	npr-1
FLP	SAADL	flp-21	npr-1
FLP	SAADR	flp-21	npr-1
FLP	SDQ	flp-21	npr-1
FLP	SMBDL	flp-21	npr-1
FLP	SMBDR	flp-21	npr-1
FLP	URX	flp-21	npr-1
FLP	VD	flp-21	npr-1
FLP	AIA	flp-21	npr-11
FLP	AIY	flp-21	npr-11
FLP	ADF	flp-21	npr-2
FLP	AIZ	flp-21	npr-2
FLP	ASH	flp-21	npr-2
FLP	FLP	flp-21	npr-2
FLP	OLQ	flp-21	npr-2
FLP	PVD	flp-21	npr-2
FLP	PVQ	flp-21	npr-2
FLP	SAB	flp-21	npr-2
FLP	ADF	flp-21	npr-5
FLP	AIA	flp-21	npr-5
FLP	ASE	flp-21	npr-5
FLP	ASG	flp-21	npr-5
FLP	ASI	flp-21	npr-5
FLP	ASJ	flp-21	npr-5
FLP	ASK	flp-21	npr-5
FLP	AUA	flp-21	npr-5
FLP	AWA	flp-21	npr-5
FLP	AWB	flp-21	npr-5
FLP	IL2	flp-21	npr-5
FLP	PHA	flp-21	npr-5
FLP	PHB	flp-21	npr-5
M2	AQR	flp-21	npr-1
M2	ASE	flp-21	npr-1
M2	ASG	flp-21	npr-1
M2	ASH	flp-21	npr-1
M2	AUA	flp-21	npr-1
M2	DD	flp-21	npr-1
M2	IL2L	flp-21	npr-1
M2	IL2R	flp-21	npr-1
M2	M3	flp-21	npr-1
M2	OLQ	flp-21	npr-1
M2	PHA	flp-21	npr-1
M2	PHB	flp-21	npr-1
M2	PQR	flp-21	npr-1
M2	RIG	flp-21	npr-1
M2	RIV	flp-21	npr-1
M2	RMG	flp-21	npr-1
M2	SAADL	flp-21	npr-1
M2	SAADR	flp-21	npr-1
M2	SDQ	flp-21	npr-1
M2	SMBDL	flp-21	npr-1
M2	SMBDR	flp-21	npr-1
M2	URX	flp-21	npr-1
M2	VD	flp-21	npr-1
M2	AIA	flp-21	npr-11
M2	AIY	flp-21	npr-11
M2	ADF	flp-21	npr-2
M2	AIZ	flp-21	npr-2
M2	ASH	flp-21	npr-2
M2	FLP	flp-21	npr-2
M2	OLQ	flp-21	npr-2
M2	PVD	flp-21	npr-2
M2	PVQ	flp-21	npr-2
M2	SAB	flp-21	npr-2
M2	ADF	flp-21	npr-5
M2	AIA	flp-21	npr-5
M2	ASE	flp-21	npr-5
M2	ASG	flp-21	npr-5
M2	ASI	flp-21	npr-5
M2	ASJ	flp-21	npr-5
M2	ASK	flp-21	npr-5
M2	AUA	flp-21	npr-5
M2	AWA	flp-21	npr-5
M2	AWB	flp-21	npr-5
M2	IL2	flp-21	npr-5
M2	PHA	flp-21	npr-5
M2	PHB	flp-21	npr-5
M4	AQR	flp-21	npr-1
M4	ASE	flp-21	npr-1
M4	ASG	flp-21	npr-1
M4	ASH	flp-21	npr-1
M4	AUA	flp-21	npr-1
M4	DD	flp-21	npr-1
M4	IL2L	flp-21	npr-1
M4	IL2R	flp-21	npr-1
M4	M3	flp-21	npr-1
M4	OLQ	flp-21	npr-1
M4	PHA	flp-21	npr-1
M4	PHB	flp-21	npr-1
M4	PQR	flp-21	npr-1
M4	RIG	flp-21	npr-1
M4	RIV	flp-21	npr-1
M4	RMG	flp-21	npr-1
M4	SAADL	flp-21	npr-1
M4	SAADR	flp-21	npr-1
M4	SDQ	flp-21	npr-1
M4	SMBDL	flp-21	npr-1
M4	SMBDR	flp-21	npr-1
M4	URX	flp-21	npr-1
M4	VD	flp-21	npr-1
M4	AIA	flp-21	npr-11
M4	AIY	flp-21	npr-11
M4	ADF	flp-21	npr-2
M4	AIZ	flp-21	npr-2
M4	ASH	flp-21	npr-2
M4	FLP	flp-21	npr-2
M4	OLQ	flp-21	npr-2
M4	PVD	flp-21	npr-2
M4	PVQ	flp-21	npr-2
M4	SAB	flp-21	npr-2
M4	ADF	flp-21	npr-5
M4	AIA	flp-21	npr-5
M4	ASE	flp-21	npr-5
M4	ASG	flp-21	npr-5
M4	ASI	flp-21	npr-5
M4	ASJ	flp-21	npr-5
M4	ASK	flp-21	npr-5
M4	AUA	flp-21	npr-5
M4	AWA	flp-21	npr-5
M4	AWB	flp-21	npr-5
M4	IL2	flp-21	npr-5
M4	PHA	flp-21	npr-5
M4	PHB	flp-21	npr-5
MC	AQR	flp-21	npr-1
MC	ASE	flp-21	npr-1
MC	ASG	flp-21	npr-1
MC	ASH	flp-21	npr-1
MC	AUA	flp-21	npr-1
MC	DD	flp-21	npr-1
MC	IL2L	flp-21	npr-1
MC	IL2R	flp-21	npr-1
MC	M3	flp-21	npr-1
MC	OLQ	flp-21	npr-1
MC	PHA	flp-21	npr-1
MC	PHB	flp-21	npr-1
MC	PQR	flp-21	npr-1
MC	RIG	flp-21	npr-1
MC	RIV	flp-21	npr-1
MC	RMG	flp-21	npr-1
MC	SAADL	flp-21	npr-1
MC	SAADR	flp-21	npr-1
MC	SDQ	flp-21	npr-1
MC	SMBDL	flp-21	npr-1
MC	SMBDR	flp-21	npr-1
MC	URX	flp-21	npr-1
MC	VD	flp-21	npr-1
MC	AIA	flp-21	npr-11
MC	AIY	flp-21	npr-11
MC	ADF	flp-21	npr-2
MC	AIZ	flp-21	npr-2
MC	ASH	flp-21	npr-2
MC	FLP	flp-21	npr-2
MC	OLQ	flp-21	npr-2
MC	PVD	flp-21	npr-2
MC	PVQ	flp-21	npr-2
MC	SAB	flp-21	npr-2
MC	ADF	flp-21	npr-5
MC	AIA	flp-21	npr-5
MC	ASE	flp-21	npr-5
MC	ASG	flp-21	npr-5
MC	ASI	flp-21	npr-5
MC	ASJ	flp-21	npr-5
MC	ASK	flp-21	npr-5
MC	AUA	flp-21	npr-5
MC	AWA	flp-21	npr-5
MC	AWB	flp-21	npr-5
MC	IL2	flp-21	npr-5
MC	PHA	flp-21	npr-5
MC	PHB	flp-21	npr-5
RMG	AQR	flp-21	npr-1
RMG	ASE	flp-21	npr-1
RMG	ASG	flp-21	npr-1
RMG	ASH	flp-21	npr-1
RMG	AUA	flp-21	npr-1
RMG	DD	flp-21	npr-1
RMG	IL2L	flp-21	npr-1
RMG	IL2R	flp-21	npr-1
RMG	M3	flp-21	npr-1
RMG	OLQ	flp-21	npr-1
RMG	PHA	flp-21	npr-1
RMG	PHB	flp-21	npr-1
RMG	PQR	flp-21	npr-1
RMG	RIG	flp-21	npr-1
RMG	RIV	flp-21	npr-1
RMG	RMG	flp-21	npr-1
RMG	SAADL	flp-21	npr-1
RMG	SAADR	flp-21	npr-1
RMG	SDQ	flp-21	npr-1
RMG	SMBDL	flp-21	npr-1
RMG	SMBDR	flp-21	npr-1
RMG	URX	flp-21	npr-1
RMG	VD	flp-21	npr-1
RMG	AIA	flp-21	npr-11
RMG	AIY	flp-21	npr-11
RMG	ADF	flp-21	npr-2
RMG	AIZ	flp-21	npr-2
RMG	ASH	flp-21	npr-2
RMG	FLP	flp-21	npr-2
RMG	OLQ	flp-21	npr-2
RMG	PVD	flp-21	npr-2
RMG	PVQ	flp-21	npr-2
RMG	SAB	flp-21	npr-2
RMG	ADF	flp-21	npr-5
RMG	AIA	flp-21	npr-5
RMG	ASE	flp-21	npr-5
RMG	ASG	flp-21	npr-5
RMG	ASI	flp-21	npr-5
RMG	ASJ	flp-21	npr-5
RMG	ASK	flp-21	npr-5
RMG	AUA	flp-21	npr-5
RMG	AWA	flp-21	npr-5
RMG	AWB	flp-21	npr-5
RMG	IL2	flp-21	npr-5
RMG	PHA	flp-21	npr-5
RMG	PHB	flp-21	npr-5
URA	AQR	flp-21	npr-1
URA	ASE	flp-21	npr-1
URA	ASG	flp-21	npr-1
URA	ASH	flp-21	npr-1
URA	AUA	flp-21	npr-1
URA	DD	flp-21	npr-1
URA	IL2L	flp-21	npr-1
URA	IL2R	flp-21	npr-1
URA	M3	flp-21	npr-1
URA	OLQ	flp-21	npr-1
URA	PHA	flp-21	npr-1
URA	PHB	flp-21	npr-1
URA	PQR	flp-21	npr-1
URA	RIG	flp-21	npr-1
URA	RIV	flp-21	npr-1
URA	RMG	flp-21	npr-1
URA	SAADL	flp-21	npr-1
URA	SAADR	flp-21	npr-1
URA	SDQ	flp-21	npr-1
URA	SMBDL	flp-21	npr-1
URA	SMBDR	flp-21	npr-1
URA	URX	flp-21	npr-1
URA	VD	flp-21	npr-1
URA	AIA	flp-21	npr-11
URA	AIY	flp-21	npr-11
URA	ADF	flp-21	npr-2
URA	AIZ	flp-21	npr-2
URA	ASH	flp-21	npr-2
URA	FLP	flp-21	npr-2
URA	OLQ	flp-21	npr-2
URA	PVD	flp-21	npr-2
URA	PVQ	flp-21	npr-2
URA	SAB	flp-21	npr-2
URA	ADF	flp-21	npr-5
URA	AIA	flp-21	npr-5
URA	ASE	flp-21	npr-5
URA	ASG	flp-21	npr-5
URA	ASI	flp-21	npr-5
URA	ASJ	flp-21	npr-5
URA	ASK	flp-21	npr-5
URA	AUA	flp-21	npr-5
URA	AWA	flp-21	npr-5
URA	AWB	flp-21	npr-5
URA	IL2	flp-21	npr-5
URA	PHA	flp-21	npr-5
URA	PHB	flp-21	npr-5
URX	AQR	flp-21	npr-1
URX	ASE	flp-21	npr-1
URX	ASG	flp-21	npr-1
URX	ASH	flp-21	npr-1
URX	AUA	flp-21	npr-1
URX	DD	flp-21	npr-1
URX	IL2L	flp-21	npr-1
URX	IL2R	flp-21	npr-1
URX	M3	flp-21	npr-1
URX	OLQ	flp-21	npr-1
URX	PHA	flp-21	npr-1
URX	PHB	flp-21	npr-1
URX	PQR	flp-21	npr-1
URX	RIG	flp-21	npr-1
URX	RIV	flp-21	npr-1
URX	RMG	flp-21	npr-1
URX	SAADL	flp-21	npr-1
URX	SAADR	flp-21	npr-1
URX	SDQ	flp-21	npr-1
URX	SMBDL	flp-21	npr-1
URX	SMBDR	flp-21	npr-1
URX	URX	flp-21	npr-1
URX	VD	flp-21	npr-1
URX	AIA	flp-21	npr-11
URX	AIY	flp-21	npr-11
URX	ADF	flp-21	npr-2
URX	AIZ	flp-21	npr-2
URX	ASH	flp-21	npr-2
URX	FLP	flp-21	npr-2
URX	OLQ	flp-21	npr-2
URX	PVD	flp-21	npr-2
URX	PVQ	flp-21	npr-2
URX	SAB	flp-21	npr-2
URX	ADF	flp-21	npr-5
URX	AIA	flp-21	npr-5
URX	ASE	flp-21	npr-5
URX	ASG	flp-21	npr-5
URX	ASI	flp-21	npr-5
URX	ASJ	flp-21	npr-5
URX	ASK	flp-21	npr-5
URX	AUA	flp-21	npr-5
URX	AWA	flp-21	npr-5
URX	AWB	flp-21	npr-5
URX	IL2	flp-21	npr-5
URX	PHA	flp-21	npr-5
URX	PHB	flp-21	npr-5
ADL	AVA	flp-4	npr-4
ADL	BAG	flp-4	npr-4
ADL	BDU	flp-4	npr-4
ADL	PQR	flp-4	npr-4
ADL	RIV	flp-4	npr-4
ASEL	AVA	flp-4	npr-4
ASEL	BAG	flp-4	npr-4
ASEL	BDU	flp-4	npr-4
ASEL	PQR	flp-4	npr-4
ASEL	RIV	flp-4	npr-4
AVM	AVA	flp-4	npr-4
AVM	BAG	flp-4	npr-4
AVM	BDU	flp-4	npr-4
AVM	PQR	flp-4	npr-4
AVM	RIV	flp-4	npr-4
AWC	AVA	flp-4	npr-4
AWC	BAG	flp-4	npr-4
AWC	BDU	flp-4	npr-4
AWC	PQR	flp-4	npr-4
AWC	RIV	flp-4	npr-4
FLP	AVA	flp-4	npr-4
FLP	BAG	flp-4	npr-4
FLP	BDU	flp-4	npr-4
FLP	PQR	flp-4	npr-4
FLP	RIV	flp-4	npr-4
I5	AVA	flp-4	npr-4
I5	BAG	flp-4	npr-4
I5	BDU	flp-4	npr-4
I5	PQR	flp-4	npr-4
I5	RIV	flp-4	npr-4
I6	AVA	flp-4	npr-4
I6	BAG	flp-4	npr-4
I6	BDU	flp-4	npr-4
I6	PQR	flp-4	npr-4
I6	RIV	flp-4	npr-4
NSM	AVA	flp-4	npr-4
NSM	BAG	flp-4	npr-4
NSM	BDU	flp-4	npr-4
NSM	PQR	flp-4	npr-4
NSM	RIV	flp-4	npr-4
PHA	AVA	flp-4	npr-4
PHA	BAG	flp-4	npr-4
PHA	BDU	flp-4	npr-4
PHA	PQR	flp-4	npr-4
PHA	RIV	flp-4	npr-4
PHB	AVA	flp-4	npr-4
PHB	BAG	flp-4	npr-4
PHB	BDU	flp-4	npr-4
PHB	PQR	flp-4	npr-4
PHB	RIV	flp-4	npr-4
PVD	AVA	flp-4	npr-4
PVD	BAG	flp-4	npr-4
PVD	BDU	flp-4	npr-4
PVD	PQR	flp-4	npr-4
PVD	RIV	flp-4	npr-4
ASE	AIA	flp-5	npr-11
ASE	AIY	flp-5	npr-11
I2	AIA	flp-5	npr-11
I2	AIY	flp-5	npr-11
I4	AIA	flp-5	npr-11
I4	AIY	flp-5	npr-11
M4	AIA	flp-5	npr-11
M4	AIY	flp-5	npr-11
PVT	AIA	flp-5	npr-11
PVT	AIY	flp-5	npr-11
RMG	AIA	flp-5	npr-11
RMG	AIY	flp-5	npr-11
ASI	AIA	nlp-1	npr-11
ASI	AIY	nlp-1	npr-11
AWC	AIA	nlp-1	npr-11
AWC	AIY	nlp-1	npr-11
BDU	AIA	nlp-1	npr-11
BDU	AIY	nlp-1	npr-11
HSN	AIA	nlp-1	npr-11
HSN	AIY	nlp-1	npr-11
PHB	AIA	nlp-1	npr-11
PHB	AIY	nlp-1	npr-11
DVA	AIY	nlp-12	ckr-2
DVA	AS	nlp-12	ckr-2
DVA	DA	nlp-12	ckr-2
DVA	DB	nlp-12	ckr-2
DVA	VA	nlp-12	ckr-2
DVA	VB	nlp-12	ckr-2
ASI	ASI	nlp-24	npr-17
ASI	AVG	nlp-24	npr-17
ASI	PQR	nlp-24	npr-17
ASI	PVP	nlp-24	npr-17
ASI	PVQ	nlp-24	npr-17
AFD	ADF	ntc-1	ntr-1
AFD	ADL	ntc-1	ntr-1
AFD	ASE	ntc-1	ntr-1
AFD	ASH	ntc-1	ntr-1
AFD	BDU	ntc-1	ntr-1
AFD	I2	ntc-1	ntr-1
AFD	PQR	ntc-1	ntr-1
AFD	PVQ	ntc-1	ntr-1
AFD	PVR	ntc-1	ntr-1
AFD	PVW	ntc-1	ntr-1
AFD	RIC	ntc-1	ntr-1
AIZ	ADF	ntc-1	ntr-1
AIZ	ADL	ntc-1	ntr-1
AIZ	ASE	ntc-1	ntr-1
AIZ	ASH	ntc-1	ntr-1
AIZ	BDU	ntc-1	ntr-1
AIZ	I2	ntc-1	ntr-1
AIZ	PQR	ntc-1	ntr-1
AIZ	PVQ	ntc-1	ntr-1
AIZ	PVR	ntc-1	ntr-1
AIZ	PVW	ntc-1	ntr-1
AIZ	RIC	ntc-1	ntr-1
ASG	ADF	ntc-1	ntr-1
ASG	ADL	ntc-1	ntr-1
ASG	ASE	ntc-1	ntr-1
ASG	ASH	ntc-1	ntr-1
ASG	BDU	ntc-1	ntr-1
ASG	I2	ntc-1	ntr-1
ASG	PQR	ntc-1	ntr-1
ASG	PVQ	ntc-1	ntr-1
ASG	PVR	ntc-1	ntr-1
ASG	PVW	ntc-1	ntr-1
ASG	RIC	ntc-1	ntr-1
AVK	ADF	ntc-1	ntr-1
AVK	ADL	ntc-1	ntr-1
AVK	ASE	ntc-1	ntr-1
AVK	ASH	ntc-1	ntr-1
AVK	BDU	ntc-1	ntr-1
AVK	I2	ntc-1	ntr-1
AVK	PQR	ntc-1	ntr-1
AVK	PVQ	ntc-1	ntr-1
AVK	PVR	ntc-1	ntr-1
AVK	PVW	ntc-1	ntr-1
AVK	RIC	ntc-1	ntr-1
DD	ADF	ntc-1	ntr-1
DD	ADL	ntc-1	ntr-1
DD	ASE	ntc-1	ntr-1
DD	ASH	ntc-1	ntr-1
DD	BDU	ntc-1	ntr-1
DD	I2	ntc-1	ntr-1
DD	PQR	ntc-1	ntr-1
DD	PVQ	ntc-1	ntr-1
DD	PVR	ntc-1	ntr-1
DD	PVW	ntc-1	ntr-1
DD	RIC	ntc-1	ntr-1
DVA	ADF	ntc-1	ntr-1
DVA	ADL	ntc-1	ntr-1
DVA	ASE	ntc-1	ntr-1
DVA	ASH	ntc-1	ntr-1
DVA	BDU	ntc-1	ntr-1
DVA	I2	ntc-1	ntr-1
DVA	PQR	ntc-1	ntr-1
DVA	PVQ	ntc-1	ntr-1
DVA	PVR	ntc-1	ntr-1
DVA	PVW	ntc-1	ntr-1
DVA	RIC	ntc-1	ntr-1
M5	ADF	ntc-1	ntr-1
M5	ADL	ntc-1	ntr-1
M5	ASE	ntc-1	ntr-1
M5	ASH	ntc-1	ntr-1
M5	BDU	ntc-1	ntr-1
M5	I2	ntc-1	ntr-1
M5	PQR	ntc-1	ntr-1
M5	PVQ	ntc-1	ntr-1
M5	PVR	ntc-1	ntr-1
M5	PVW	ntc-1	ntr-1
M5	RIC	ntc-1	ntr-1
NSM	ADF	ntc-1	ntr-1
NSM	ADL	ntc-1	ntr-1
NSM	ASE	ntc-1	ntr-1
NSM	ASH	ntc-1	ntr-1
NSM	BDU	ntc-1	ntr-1
NSM	I2	ntc-1	ntr-1
NSM	PQR	ntc-1	ntr-1
NSM	PVQ	ntc-1	ntr-1
NSM	PVR	ntc-1	ntr-1
NSM	PVW	ntc-1	ntr-1
NSM	RIC	ntc-1	ntr-1
RIC	ADF	ntc-1	ntr-1
RIC	ADL	ntc-1	ntr-1
RIC	ASE	ntc-1	ntr-1
RIC	ASH	ntc-1	ntr-1
RIC	BDU	ntc-1	ntr-1
RIC	I2	ntc-1	ntr-1
RIC	PQR	ntc-1	ntr-1
RIC	PVQ	ntc-1	ntr-1
RIC	PVR	ntc-1	ntr-1
RIC	PVW	ntc-1	ntr-1
RIC	RIC	ntc-1	ntr-1
VC	ADF	ntc-1	ntr-1
VC	ADL	ntc-1	ntr-1
VC	ASE	ntc-1	ntr-1
VC	ASH	ntc-1	ntr-1
VC	BDU	ntc-1	ntr-1
VC	I2	ntc-1	ntr-1
VC	PQR	ntc-1	ntr-1
VC	PVQ	ntc-1	ntr-1
VC	PVR	ntc-1	ntr-1
VC	PVW	ntc-1	ntr-1
VC	RIC	ntc-1	ntr-1
VD	ADF	ntc-1	ntr-1
VD	ADL	ntc-1	ntr-1
VD	ASE	ntc-1	ntr-1
VD	ASH	ntc-1	ntr-1
VD	BDU	ntc-1	ntr-1
VD	I2	ntc-1	ntr-1
VD	PQR	ntc-1	ntr-1
VD	PVQ	ntc-1	ntr-1
VD	PVR	ntc-1	ntr-1
VD	PVW	ntc-1	ntr-1
VD	RIC	ntc-1	ntr-1
ADA	ALM	pdf-1	pdfr-1
ADA	AVD	pdf-1	pdfr-1
ADA	AVF	pdf-1	pdfr-1
ADA	AVM	pdf-1	pdfr-1
ADA	DB2	pdf-1	pdfr-1
ADA	FLP	pdf-1	pdfr-1
ADA	I1	pdf-1	pdfr-1
ADA	OLL	pdf-1	pdfr-1
ADA	OLQ	pdf-1	pdfr-1
ADA	PHA	pdf-1	pdfr-1
ADA	PHB	pdf-1	pdfr-1
ADA	PLM	pdf-1	pdfr-1
ADA	PQR	pdf-1	pdfr-1
ADA	PVC	pdf-1	pdfr-1
ADA	PVM	pdf-1	pdfr-1
ADA	PVQ	pdf-1	pdfr-1
ADA	PVW	pdf-1	pdfr-1
ADA	RIF	pdf-1	pdfr-1
ADA	RME	pdf-1	pdfr-1
ADA	URX	pdf-1	pdfr-1
ADA	URY	pdf-1	pdfr-1
ADE	ALM	pdf-1	pdfr-1
ADE	AVD	pdf-1	pdfr-1
ADE	AVF	pdf-1	pdfr-1
ADE	AVM	pdf-1	pdfr-1
ADE	DB2	pdf-1	pdfr-1
ADE	FLP	pdf-1	pdfr-1
ADE	I1	pdf-1	pdfr-1
ADE	OLL	pdf-1	pdfr-1
ADE	OLQ	pdf-1	pdfr-1
ADE	PHA	pdf-1	pdfr-1
ADE	PHB	pdf-1	pdfr-1
ADE	PLM	pdf-1	pdfr-1
ADE	PQR	pdf-1	pdfr-1
ADE	PVC	pdf-1	pdfr-1
ADE	PVM	pdf-1	pdfr-1
ADE	PVQ	pdf-1	pdfr-1
ADE	PVW	pdf-1	pdfr-1
ADE	RIF	pdf-1	pdfr-1
ADE	RME	pdf-1	pdfr-1
ADE	URX	pdf-1	pdfr-1
ADE	URY	pdf-1	pdfr-1
AFD	ALM	pdf-1	pdfr-1
AFD	AVD	pdf-1	pdfr-1
AFD	AVF	pdf-1	pdfr-1
AFD	AVM	pdf-1	pdfr-1
AFD	DB2	pdf-1	pdfr-1
AFD	FLP	pdf-1	pdfr-1
AFD	I1	pdf-1	pdfr-1
AFD	OLL	pdf-1	pdfr-1
AFD	OLQ	pdf-1	pdfr-1
AFD	PHA	pdf-1	pdfr-1
AFD	PHB	pdf-1	pdfr-1
AFD	PLM	pdf-1	pdfr-1
AFD	PQR	pdf-1	pdfr-1
AFD	PVC	pdf-1	pdfr-1
AFD	PVM	pdf-1	pdfr-1
AFD	PVQ	pdf-1	pdfr-1
AFD	PVW	pdf-1	pdfr-1
AFD	RIF	pdf-1	pdfr-1
AFD	RME	pdf-1	pdfr-1
AFD	URX	pdf-1	pdfr-1
AFD	URY	pdf-1	pdfr-1
AIM	ALM	pdf-1	pdfr-1
AIM	AVD	pdf-1	pdfr-1
AIM	AVF	pdf-1	pdfr-1
AIM	AVM	pdf-1	pdfr-1
AIM	DB2	pdf-1	pdfr-1
AIM	FLP	pdf-1	pdfr-1
AIM	I1	pdf-1	pdfr-1
AIM	OLL	pdf-1	pdfr-1
AIM	OLQ	pdf-1	pdfr-1
AIM	PHA	pdf-1	pdfr-1
AIM	PHB	pdf-1	pdfr-1
AIM	PLM	pdf-1	pdfr-1
AIM	PQR	pdf-1	pdfr-1
AIM	PVC	pdf-1	pdfr-1
AIM	PVM	pdf-1	pdfr-1
AIM	PVQ	pdf-1	pdfr-1
AIM	PVW	pdf-1	pdfr-1
AIM	RIF	pdf-1	pdfr-1
AIM	RME	pdf-1	pdfr-1
AIM	URX	pdf-1	pdfr-1
AIM	URY	pdf-1	pdfr-1
ASI	ALM	pdf-1	pdfr-1
ASI	AVD	pdf-1	pdfr-1
ASI	AVF	pdf-1	pdfr-1
ASI	AVM	pdf-1	pdfr-1
ASI	DB2	pdf-1	pdfr-1
ASI	FLP	pdf-1	pdfr-1
ASI	I1	pdf-1	pdfr-1
ASI	OLL	pdf-1	pdfr-1
ASI	OLQ	pdf-1	pdfr-1
ASI	PHA	pdf-1	pdfr-1
ASI	PHB	pdf-1	pdfr-1
ASI	PLM	pdf-1	pdfr-1
ASI	PQR	pdf-1	pdfr-1
ASI	PVC	pdf-1	pdfr-1
ASI	PVM	pdf-1	pdfr-1
ASI	PVQ	pdf-1	pdfr-1
ASI	PVW	pdf-1	pdfr-1
ASI	RIF	pdf-1	pdfr-1
ASI	RME	pdf-1	pdfr-1
ASI	URX	pdf-1	pdfr-1
ASI	URY	pdf-1	pdfr-1
ASK	ALM	pdf-1	pdfr-1
ASK	AVD	pdf-1	pdfr-1
ASK	AVF	pdf-1	pdfr-1
ASK	AVM	pdf-1	pdfr-1
ASK	DB2	pdf-1	pdfr-1
ASK	FLP	pdf-1	pdfr-1
ASK	I1	pdf-1	pdfr-1
ASK	OLL	pdf-1	pdfr-1
ASK	OLQ	pdf-1	pdfr-1
ASK	PHA	pdf-1	pdfr-1
ASK	PHB	pdf-1	pdfr-1
ASK	PLM	pdf-1	pdfr-1
ASK	PQR	pdf-1	pdfr-1
ASK	PVC	pdf-1	pdfr-1
ASK	PVM	pdf-1	pdfr-1
ASK	PVQ	pdf-1	pdfr-1
ASK	PVW	pdf-1	pdfr-1
ASK	RIF	pdf-1	pdfr-1
ASK	RME	pdf-1	pdfr-1
ASK	URX	pdf-1	pdfr-1
ASK	URY	pdf-1	pdfr-1
AVB	ALM	pdf-1	pdfr-1
AVB	AVD	pdf-1	pdfr-1
AVB	AVF	pdf-1	pdfr-1
AVB	AVM	pdf-1	pdfr-1
AVB	DB2	pdf-1	pdfr-1
AVB	FLP	pdf-1	pdfr-1
AVB	I1	pdf-1	pdfr-1
AVB	OLL	pdf-1	pdfr-1
AVB	OLQ	pdf-1	pdfr-1
AVB	PHA	pdf-1	pdfr-1
AVB	PHB	pdf-1	pdfr-1
AVB	PLM	pdf-1	pdfr-1
AVB	PQR	pdf-1	pdfr-1
AVB	PVC	pdf-1	pdfr-1
AVB	PVM	pdf-1	pdfr-1
AVB	PVQ	pdf-1	pdfr-1
AVB	PVW	pdf-1	pdfr-1
AVB	RIF	pdf-1	pdfr-1
AVB	RME	pdf-1	pdfr-1
AVB	URX	pdf-1	pdfr-1
AVB	URY	pdf-1	pdfr-1
LUA	ALM	pdf-1	pdfr-1
LUA	AVD	pdf-1	pdfr-1
LUA	AVF	pdf-1	pdfr-1
LUA	AVM	pdf-1	pdfr-1
LUA	DB2	pdf-1	pdfr-1
LUA	FLP	pdf-1	pdfr-1
LUA	I1	pdf-1	pdfr-1
LUA	OLL	pdf-1	pdfr-1
LUA	OLQ	pdf-1	pdfr-1
LUA	PHA	pdf-1	pdfr-1
LUA	PHB	pdf-1	pdfr-1
LUA	PLM	pdf-1	pdfr-1
LUA	PQR	pdf-1	pdfr-1
LUA	PVC	pdf-1	pdfr-1
LUA	PVM	pdf-1	pdfr-1
LUA	PVQ	pdf-1	pdfr-1
LUA	PVW	pdf-1	pdfr-1
LUA	RIF	pdf-1	pdfr-1
LUA	RME	pdf-1	pdfr-1
LUA	URX	pdf-1	pdfr-1
LUA	URY	pdf-1	pdfr-1
PHA	ALM	pdf-1	pdfr-1
PHA	AVD	pdf-1	pdfr-1
PHA	AVF	pdf-1	pdfr-1
PHA	AVM	pdf-1	pdfr-1
PHA	DB2	pdf-1	pdfr-1
PHA	FLP	pdf-1	pdfr-1
PHA	I1	pdf-1	pdfr-1
PHA	OLL	pdf-1	pdfr-1
PHA	OLQ	pdf-1	pdfr-1
PHA	PHA	pdf-1	pdfr-1
PHA	PHB	pdf-1	pdfr-1
PHA	PLM	pdf-1	pdfr-1
PHA	PQR	pdf-1	pdfr-1
PHA	PVC	pdf-1	pdfr-1
PHA	PVM	pdf-1	pdfr-1
PHA	PVQ	pdf-1	pdfr-1
PHA	PVW	pdf-1	pdfr-1
PHA	RIF	pdf-1	pdfr-1
PHA	RME	pdf-1	pdfr-1
PHA	URX	pdf-1	pdfr-1
PHA	URY	pdf-1	pdfr-1
PHB	ALM	pdf-1	pdfr-1
PHB	AVD	pdf-1	pdfr-1
PHB	AVF	pdf-1	pdfr-1
PHB	AVM	pdf-1	pdfr-1
PHB	DB2	pdf-1	pdfr-1
PHB	FLP	pdf-1	pdfr-1
PHB	I1	pdf-1	pdfr-1
PHB	OLL	pdf-1	pdfr-1
PHB	OLQ	pdf-1	pdfr-1
PHB	PHA	pdf-1	pdfr-1
PHB	PHB	pdf-1	pdfr-1
PHB	PLM	pdf-1	pdfr-1
PHB	PQR	pdf-1	pdfr-1
PHB	PVC	pdf-1	pdfr-1
PHB	PVM	pdf-1	pdfr-1
PHB	PVQ	pdf-1	pdfr-1
PHB	PVW	pdf-1	pdfr-1
PHB	RIF	pdf-1	pdfr-1
PHB	RME	pdf-1	pdfr-1
PHB	URX	pdf-1	pdfr-1
PHB	URY	pdf-1	pdfr-1
PQR	ALM	pdf-1	pdfr-1
PQR	AVD	pdf-1	pdfr-1
PQR	AVF	pdf-1	pdfr-1
PQR	AVM	pdf-1	pdfr-1
PQR	DB2	pdf-1	pdfr-1
PQR	FLP	pdf-1	pdfr-1
PQR	I1	pdf-1	pdfr-1
PQR	OLL	pdf-1	pdfr-1
PQR	OLQ	pdf-1	pdfr-1
PQR	PHA	pdf-1	pdfr-1
PQR	PHB	pdf-1	pdfr-1
PQR	PLM	pdf-1	pdfr-1
PQR	PQR	pdf-1	pdfr-1
PQR	PVC	pdf-1	pdfr-1
PQR	PVM	pdf-1	pdfr-1
PQR	PVQ	pdf-1	pdfr-1
PQR	PVW	pdf-1	pdfr-1
PQR	RIF	pdf-1	pdfr-1
PQR	RME	pdf-1	pdfr-1
PQR	URX	pdf-1	pdfr-1
PQR	URY	pdf-1	pdfr-1
PVN	ALM	pdf-1	pdfr-1
PVN	AVD	pdf-1	pdfr-1
PVN	AVF	pdf-1	pdfr-1
PVN	AVM	pdf-1	pdfr-1
PVN	DB2	pdf-1	pdfr-1
PVN	FLP	pdf-1	pdfr-1
PVN	I1	pdf-1	pdfr-1
PVN	OLL	pdf-1	pdfr-1
PVN	OLQ	pdf-1	pdfr-1
PVN	PHA	pdf-1	pdfr-1
PVN	PHB	pdf-1	pdfr-1
PVN	PLM	pdf-1	pdfr-1
PVN	PQR	pdf-1	pdfr-1
PVN	PVC	pdf-1	pdfr-1
PVN	PVM	pdf-1	pdfr-1
PVN	PVQ	pdf-1	pdfr-1
PVN	PVW	pdf-1	pdfr-1
PVN	RIF	pdf-1	pdfr-1
PVN	RME	pdf-1	pdfr-1
PVN	URX	pdf-1	pdfr-1
PVN	URY	pdf-1	pdfr-1
PVP	ALM	pdf-1	pdfr-1
PVP	AVD	pdf-1	pdfr-1
PVP	AVF	pdf-1	pdfr-1
PVP	AVM	pdf-1	pdfr-1
PVP	DB2	pdf-1	pdfr-1
PVP	FLP	pdf-1	pdfr-1
PVP	I1	pdf-1	pdfr-1
PVP	OLL	pdf-1	pdfr-1
PVP	OLQ	pdf-1	pdfr-1
PVP	PHA	pdf-1	pdfr-1
PVP	PHB	pdf-1	pdfr-1
PVP	PLM	pdf-1	pdfr-1
PVP	PQR	pdf-1	pdfr-1
PVP	PVC	pdf-1	pdfr-1
PVP	PVM	pdf-1	pdfr-1
PVP	PVQ	pdf-1	pdfr-1
PVP	PVW	pdf-1	pdfr-1
PVP	RIF	pdf-1	pdfr-1
PVP	RME	pdf-1	pdfr-1
PVP	URX	pdf-1	pdfr-1
PVP	URY	pdf-1	pdfr-1
PVT	ALM	pdf-1	pdfr-1
PVT	AVD	pdf-1	pdfr-1
PVT	AVF	pdf-1	pdfr-1
PVT	AVM	pdf-1	pdfr-1
PVT	DB2	pdf-1	pdfr-1
PVT	FLP	pdf-1	pdfr-1
PVT	I1	pdf-1	pdfr-1
PVT	OLL	pdf-1	pdfr-1
PVT	OLQ	pdf-1	pdfr-1
PVT	PHA	pdf-1	pdfr-1
PVT	PHB	pdf-1	pdfr-1
PVT	PLM	pdf-1	pdfr-1
PVT	PQR	pdf-1	pdfr-1
PVT	PVC	pdf-1	pdfr-1
PVT	PVM	pdf-1	pdfr-1
PVT	PVQ	pdf-1	pdfr-1
PVT	PVW	pdf-1	pdfr-1
PVT	RIF	pdf-1	pdfr-1
PVT	RME	pdf-1	pdfr-1
PVT	URX	pdf-1	pdfr-1
PVT	URY	pdf-1	pdfr-1
RID	ALM	pdf-1	pdfr-1
RID	AVD	pdf-1	pdfr-1
RID	AVF	pdf-1	pdfr-1
RID	AVM	pdf-1	pdfr-1
RID	DB2	pdf-1	pdfr-1
RID	FLP	pdf-1	pdfr-1
RID	I1	pdf-1	pdfr-1
RID	OLL	pdf-1	pdfr-1
RID	OLQ	pdf-1	pdfr-1
RID	PHA	pdf-1	pdfr-1
RID	PHB	pdf-1	pdfr-1
RID	PLM	pdf-1	pdfr-1
RID	PQR	pdf-1	pdfr-1
RID	PVC	pdf-1	pdfr-1
RID	PVM	pdf-1	pdfr-1
RID	PVQ	pdf-1	pdfr-1
RID	PVW	pdf-1	pdfr-1
RID	RIF	pdf-1	pdfr-1
RID	RME	pdf-1	pdfr-1
RID	URX	pdf-1	pdfr-1
RID	URY	pdf-1	pdfr-1
RME	ALM	pdf-1	pdfr-1
RME	AVD	pdf-1	pdfr-1
RME	AVF	pdf-1	pdfr-1
RME	AVM	pdf-1	pdfr-1
RME	DB2	pdf-1	pdfr-1
RME	FLP	pdf-1	pdfr-1
RME	I1	pdf-1	pdfr-1
RME	OLL	pdf-1	pdfr-1
RME	OLQ	pdf-1	pdfr-1
RME	PHA	pdf-1	pdfr-1
RME	PHB	pdf-1	pdfr-1
RME	PLM	pdf-1	pdfr-1
RME	PQR	pdf-1	pdfr-1
RME	PVC	pdf-1	pdfr-1
RME	PVM	pdf-1	pdfr-1
RME	PVQ	pdf-1	pdfr-1
RME	PVW	pdf-1	pdfr-1
RME	RIF	pdf-1	pdfr-1
RME	RME	pdf-1	pdfr-1
RME	URX	pdf-1	pdfr-1
RME	URY	pdf-1	pdfr-1
RMG	ALM	pdf-1	pdfr-1
RMG	AVD	pdf-1	pdfr-1
RMG	AVF	pdf-1	pdfr-1
RMG	AVM	pdf-1	pdfr-1
RMG	DB2	pdf-1	pdfr-1
RMG	FLP	pdf-1	pdfr-1
RMG	I1	pdf-1	pdfr-1
RMG	OLL	pdf-1	pdfr-1
RMG	OLQ	pdf-1	pdfr-1
RMG	PHA	pdf-1	pdfr-1
RMG	PHB	pdf-1	pdfr-1
RMG	PLM	pdf-1	pdfr-1
RMG	PQR	pdf-1	pdfr-1
RMG	PVC	pdf-1	pdfr-1
RMG	PVM	pdf-1	pdfr-1
RMG	PVQ	pdf-1	pdfr-1
RMG	PVW	pdf-1	pdfr-1
RMG	RIF	pdf-1	pdfr-1
RMG	RME	pdf-1	pdfr-1
RMG	URX	pdf-1	pdfr-1
RMG	URY	pdf-1	pdfr-1
SAA	ALM	pdf-1	pdfr-1
SAA	AVD	pdf-1	pdfr-1
SAA	AVF	pdf-1	pdfr-1
SAA	AVM	pdf-1	pdfr-1
SAA	DB2	pdf-1	pdfr-1
SAA	FLP	pdf-1	pdfr-1
SAA	I1	pdf-1	pdfr-1
SAA	OLL	pdf-1	pdfr-1
SAA	OLQ	pdf-1	pdfr-1
SAA	PHA	pdf-1	pdfr-1
SAA	PHB	pdf-1	pdfr-1
SAA	PLM	pdf-1	pdfr-1
SAA	PQR	pdf-1	pdfr-1
SAA	PVC	pdf-1	pdfr-1
SAA	PVM	pdf-1	pdfr-1
SAA	PVQ	pdf-1	pdfr-1
SAA	PVW	pdf-1	pdfr-1
SAA	RIF	pdf-1	pdfr-1
SAA	RME	pdf-1	pdfr-1
SAA	URX	pdf-1	pdfr-1
SAA	URY	pdf-1	pdfr-1
SIA	ALM	pdf-1	pdfr-1
SIA	AVD	pdf-1	pdfr-1
SIA	AVF	pdf-1	pdfr-1
SIA	AVM	pdf-1	pdfr-1
SIA	DB2	pdf-1	pdfr-1
SIA	FLP	pdf-1	pdfr-1
SIA	I1	pdf-1	pdfr-1
SIA	OLL	pdf-1	pdfr-1
SIA	OLQ	pdf-1	pdfr-1
SIA	PHA	pdf-1	pdfr-1
SIA	PHB	pdf-1	pdfr-1
SIA	PLM	pdf-1	pdfr-1
SIA	PQR	pdf-1	pdfr-1
SIA	PVC	pdf-1	pdfr-1
SIA	PVM	pdf-1	pdfr-1
SIA	PVQ	pdf-1	pdfr-1
SIA	PVW	pdf-1	pdfr-1
SIA	RIF	pdf-1	pdfr-1
SIA	RME	pdf-1	pdfr-1
SIA	URX	pdf-1	pdfr-1
SIA	URY	pdf-1	pdfr-1
AIM	ALM	pdf-2	pdfr-1
AIM	AVD	pdf-2	pdfr-1
AIM	AVF	pdf-2	pdfr-1
AIM	AVM	pdf-2	pdfr-1
AIM	DB2	pdf-2	pdfr-1
AIM	FLP	pdf-2	pdfr-1
AIM	I1	pdf-2	pdfr-1
AIM	OLL	pdf-2	pdfr-1
AIM	OLQ	pdf-2	pdfr-1
AIM	PHA	pdf-2	pdfr-1
AIM	PHB	pdf-2	pdfr-1
AIM	PLM	pdf-2	pdfr-1
AIM	PQR	pdf-2	pdfr-1
AIM	PVC	pdf-2	pdfr-1
AIM	PVM	pdf-2	pdfr-1
AIM	PVQ	pdf-2	pdfr-1
AIM	PVW	pdf-2	pdfr-1
AIM	RIF	pdf-2	pdfr-1
AIM	RME	pdf-2	pdfr-1
AIM	URX	pdf-2	pdfr-1
AIM	URY	pdf-2	pdfr-1
AQR	ALM	pdf-2	pdfr-1
AQR	AVD	pdf-2	pdfr-1
AQR	AVF	pdf-2	pdfr-1
AQR	AVM	pdf-2	pdfr-1
AQR	DB2	pdf-2	pdfr-1
AQR	FLP	pdf-2	pdfr-1
AQR	I1	pdf-2	pdfr-1
AQR	OLL	pdf-2	pdfr-1
AQR	OLQ	pdf-2	pdfr-1
AQR	PHA	pdf-2	pdfr-1
AQR	PHB	pdf-2	pdfr-1
AQR	PLM	pdf-2	pdfr-1
AQR	PQR	pdf-2	pdfr-1
AQR	PVC	pdf-2	pdfr-1
AQR	PVM	pdf-2	pdfr-1
AQR	PVQ	pdf-2	pdfr-1
AQR	PVW	pdf-2	pdfr-1
AQR	RIF	pdf-2	pdfr-1
AQR	RME	pdf-2	pdfr-1
AQR	URX	pdf-2	pdfr-1
AQR	URY	pdf-2	pdfr-1
AVD	ALM	pdf-2	pdfr-1
AVD	AVD	pdf-2	pdfr-1
AVD	AVF	pdf-2	pdfr-1
AVD	AVM	pdf-2	pdfr-1
AVD	DB2	pdf-2	pdfr-1
AVD	FLP	pdf-2	pdfr-1
AVD	I1	pdf-2	pdfr-1
AVD	OLL	pdf-2	pdfr-1
AVD	OLQ	pdf-2	pdfr-1
AVD	PHA	pdf-2	pdfr-1
AVD	PHB	pdf-2	pdfr-1
AVD	PLM	pdf-2	pdfr-1
AVD	PQR	pdf-2	pdfr-1
AVD	PVC	pdf-2	pdfr-1
AVD	PVM	pdf-2	pdfr-1
AVD	PVQ	pdf-2	pdfr-1
AVD	PVW	pdf-2	pdfr-1
AVD	RIF	pdf-2	pdfr-1
AVD	RME	pdf-2	pdfr-1
AVD	URX	pdf-2	pdfr-1
AVD	URY	pdf-2	pdfr-1
AVG	ALM	pdf-2	pdfr-1
AVG	AVD	pdf-2	pdfr-1
AVG	AVF	pdf-2	pdfr-1
AVG	AVM	pdf-2	pdfr-1
AVG	DB2	pdf-2	pdfr-1
AVG	FLP	pdf-2	pdfr-1
AVG	I1	pdf-2	pdfr-1
AVG	OLL	pdf-2	pdfr-1
AVG	OLQ	pdf-2	pdfr-1
AVG	PHA	pdf-2	pdfr-1
AVG	PHB	pdf-2	pdfr-1
AVG	PLM	pdf-2	pdfr-1
AVG	PQR	pdf-2	pdfr-1
AVG	PVC	pdf-2	pdfr-1
AVG	PVM	pdf-2	pdfr-1
AVG	PVQ	pdf-2	pdfr-1
AVG	PVW	pdf-2	pdfr-1
AVG	RIF	pdf-2	pdfr-1
AVG	RME	pdf-2	pdfr-1
AVG	URX	pdf-2	pdfr-1
AVG	URY	pdf-2	pdfr-1
BDU	ALM	pdf-2	pdfr-1
BDU	AVD	pdf-2	pdfr-1
BDU	AVF	pdf-2	pdfr-1
BDU	AVM	pdf-2	pdfr-1
BDU	DB2	pdf-2	pdfr-1
BDU	FLP	pdf-2	pdfr-1
BDU	I1	pdf-2	pdfr-1
BDU	OLL	pdf-2	pdfr-1
BDU	OLQ	pdf-2	pdfr-1
BDU	PHA	pdf-2	pdfr-1
BDU	PHB	pdf-2	pdfr-1
BDU	PLM	pdf-2	pdfr-1
BDU	PQR	pdf-2	pdfr-1
BDU	PVC	pdf-2	pdfr-1
BDU	PVM	pdf-2	pdfr-1
BDU	PVQ	pdf-2	pdfr-1
BDU	PVW	pdf-2	pdfr-1
BDU	RIF	pdf-2	pdfr-1
BDU	RME	pdf-2	pdfr-1
BDU	URX	pdf-2	pdfr-1
BDU	URY	pdf-2	pdfr-1
PHA	ALM	pdf-2	pdfr-1
PHA	AVD	pdf-2	pdfr-1
PHA	AVF	pdf-2	pdfr-1
PHA	AVM	pdf-2	pdfr-1
PHA	DB2	pdf-2	pdfr-1
PHA	FLP	pdf-2	pdfr-1
PHA	I1	pdf-2	pdfr-1
PHA	OLL	pdf-2	pdfr-1
PHA	OLQ	pdf-2	pdfr-1
PHA	PHA	pdf-2	pdfr-1
PHA	PHB	pdf-2	pdfr-1
PHA	PLM	pdf-2	pdfr-1
PHA	PQR	pdf-2	pdfr-1
PHA	PVC	pdf-2	pdfr-1
PHA	PVM	pdf-2	pdfr-1
PHA	PVQ	pdf-2	pdfr-1
PHA	PVW	pdf-2	pdfr-1
PHA	RIF	pdf-2	pdfr-1
PHA	RME	pdf-2	pdfr-1
PHA	URX	pdf-2	pdfr-1
PHA	URY	pdf-2	pdfr-1
PHB	ALM	pdf-2	pdfr-1
PHB	AVD	pdf-2	pdfr-1
PHB	AVF	pdf-2	pdfr-1
PHB	AVM	pdf-2	pdfr-1
PHB	DB2	pdf-2	pdfr-1
PHB	FLP	pdf-2	pdfr-1
PHB	I1	pdf-2	pdfr-1
PHB	OLL	pdf-2	pdfr-1
PHB	OLQ	pdf-2	pdfr-1
PHB	PHA	pdf-2	pdfr-1
PHB	PHB	pdf-2	pdfr-1
PHB	PLM	pdf-2	pdfr-1
PHB	PQR	pdf-2	pdfr-1
PHB	PVC	pdf-2	pdfr-1
PHB	PVM	pdf-2	pdfr-1
PHB	PVQ	pdf-2	pdfr-1
PHB	PVW	pdf-2	pdfr-1
PHB	RIF	pdf-2	pdfr-1
PHB	RME	pdf-2	pdfr-1
PHB	URX	pdf-2	pdfr-1
PHB	URY	pdf-2	pdfr-1
PQR	ALM	pdf-2	pdfr-1
PQR	AVD	pdf-2	pdfr-1
PQR	AVF	pdf-2	pdfr-1
PQR	AVM	pdf-2	pdfr-1
PQR	DB2	pdf-2	pdfr-1
PQR	FLP	pdf-2	pdfr-1
PQR	I1	pdf-2	pdfr-1
PQR	OLL	pdf-2	pdfr-1
PQR	OLQ	pdf-2	pdfr-1
PQR	PHA	pdf-2	pdfr-1
PQR	PHB	pdf-2	pdfr-1
PQR	PLM	pdf-2	pdfr-1
PQR	PQR	pdf-2	pdfr-1
PQR	PVC	pdf-2	pdfr-1
PQR	PVM	pdf-2	pdfr-1
PQR	PVQ	pdf-2	pdfr-1
PQR	PVW	pdf-2	pdfr-1
PQR	RIF	pdf-2	pdfr-1
PQR	RME	pdf-2	pdfr-1
PQR	URX	pdf-2	pdfr-1
PQR	URY	pdf-2	pdfr-1
PVP	ALM	pdf-2	pdfr-1
PVP	AVD	pdf-2	pdfr-1
PVP	AVF	pdf-2	pdfr-1
PVP	AVM	pdf-2	pdfr-1
PVP	DB2	pdf-2	pdfr-1
PVP	FLP	pdf-2	pdfr-1
PVP	I1	pdf-2	pdfr-1
PVP	OLL	pdf-2	pdfr-1
PVP	OLQ	pdf-2	pdfr-1
PVP	PHA	pdf-2	pdfr-1
PVP	PHB	pdf-2	pdfr-1
PVP	PLM	pdf-2	pdfr-1
PVP	PQR	pdf-2	pdfr-1
PVP	PVC	pdf-2	pdfr-1
PVP	PVM	pdf-2	pdfr-1
PVP	PVQ	pdf-2	pdfr-1
PVP	PVW	pdf-2	pdfr-1
PVP	RIF	pdf-2	pdfr-1
PVP	RME	pdf-2	pdfr-1
PVP	URX	pdf-2	pdfr-1
PVP	URY	pdf-2	pdfr-1
PVT	ALM	pdf-2	pdfr-1
PVT	AVD	pdf-2	pdfr-1
PVT	AVF	pdf-2	pdfr-1
PVT	AVM	pdf-2	pdfr-1
PVT	DB2	pdf-2	pdfr-1
PVT	FLP	pdf-2	pdfr-1
PVT	I1	pdf-2	pdfr-1
PVT	OLL	pdf-2	pdfr-1
PVT	OLQ	pdf-2	pdfr-1
PVT	PHA	pdf-2	pdfr-1
PVT	PHB	pdf-2	pdfr-1
PVT	PLM	pdf-2	pdfr-1
PVT	PQR	pdf-2	pdfr-1
PVT	PVC	pdf-2	pdfr-1
PVT	PVM	pdf-2	pdfr-1
PVT	PVQ	pdf-2	pdfr-1
PVT	PVW	pdf-2	pdfr-1
PVT	RIF	pdf-2	pdfr-1
PVT	RME	pdf-2	pdfr-1
PVT	URX	pdf-2	pdfr-1
PVT	URY	pdf-2	pdfr-1
RID	ALM	pdf-2	pdfr-1
RID	AVD	pdf-2	pdfr-1
RID	AVF	pdf-2	pdfr-1
RID	AVM	pdf-2	pdfr-1
RID	DB2	pdf-2	pdfr-1
RID	FLP	pdf-2	pdfr-1
RID	I1	pdf-2	pdfr-1
RID	OLL	pdf-2	pdfr-1
RID	OLQ	pdf-2	pdfr-1
RID	PHA	pdf-2	pdfr-1
RID	PHB	pdf-2	pdfr-1
RID	PLM	pdf-2	pdfr-1
RID	PQR	pdf-2	pdfr-1
RID	PVC	pdf-2	pdfr-1
RID	PVM	pdf-2	pdfr-1
RID	PVQ	pdf-2	pdfr-1
RID	PVW	pdf-2	pdfr-1
RID	RIF	pdf-2	pdfr-1
RID	RME	pdf-2	pdfr-1
RID	URX	pdf-2	pdfr-1
RID	URY	pdf-2	pdfr-1
RIM	ALM	pdf-2	pdfr-1
RIM	AVD	pdf-2	pdfr-1
RIM	AVF	pdf-2	pdfr-1
RIM	AVM	pdf-2	pdfr-1
RIM	DB2	pdf-2	pdfr-1
RIM	FLP	pdf-2	pdfr-1
RIM	I1	pdf-2	pdfr-1
RIM	OLL	pdf-2	pdfr-1
RIM	OLQ	pdf-2	pdfr-1
RIM	PHA	pdf-2	pdfr-1
RIM	PHB	pdf-2	pdfr-1
RIM	PLM	pdf-2	pdfr-1
RIM	PQR	pdf-2	pdfr-1
RIM	PVC	pdf-2	pdfr-1
RIM	PVM	pdf-2	pdfr-1
RIM	PVQ	pdf-2	pdfr-1
RIM	PVW	pdf-2	pdfr-1
RIM	RIF	pdf-2	pdfr-1
RIM	RME	pdf-2	pdfr-1
RIM	URX	pdf-2	pdfr-1
RIM	URY	pdf-2	pdfr-1
RIS	ALM	pdf-2	pdfr-1
RIS	AVD	pdf-2	pdfr-1
RIS	AVF	pdf-2	pdfr-1
RIS	AVM	pdf-2	pdfr-1
RIS	DB2	pdf-2	pdfr-1
RIS	FLP	pdf-2	pdfr-1
RIS	I1	pdf-2	pdfr-1
RIS	OLL	pdf-2	pdfr-1
RIS	OLQ	pdf-2	pdfr-1
RIS	PHA	pdf-2	pdfr-1
RIS	PHB	pdf-2	pdfr-1
RIS	PLM	pdf-2	pdfr-1
RIS	PQR	pdf-2	pdfr-1
RIS	PVC	pdf-2	pdfr-1
RIS	PVM	pdf-2	pdfr-1
RIS	PVQ	pdf-2	pdfr-1
RIS	PVW	pdf-2	pdfr-1
RIS	RIF	pdf-2	pdfr-1
RIS	RME	pdf-2	pdfr-1
RIS	URX	pdf-2	pdfr-1
RIS	URY	pdf-2	pdfr-1
